# Supplementary material for: A Novel Hypoxia Related Marker in Blood Link to Aid Diagnosis and Therapy in Osteoarthritis
Source: Genes (Basel). 2022 Aug 23;13(9):1501. doi: 10.3390/genes13091501 (PMC9498462; doi:10.3390/genes13091501)
Supplement: Supplementary file 1 [file genes-13-01501-s001.zip]

Archive with 2 entries (2 files):
- Supplementary Table S1_29 immune gene sets.csv
- Supplementary Table S2_784 hypoxia score related  genes.csv
