# Supplementary material for: A Novel Hypoxia Related Marker in Blood Link to Aid Diagnosis and Therapy in Osteoarthritis
Source: Genes (Basel). 2022 Aug 23;13(9):1501. doi: 10.3390/genes13091501 (PMC9498462; doi:10.3390/genes13091501)
Supplement: Supplementary file 1 [file genes-13-01501-s001.zip › Supplementary Table S1_29 immune gene sets.csv]

Immunce cell	gene
aDCs	CD83
aDCs	LAMP3
aDCs	CCL1
APC_co_inhibition	C10orf54
APC_co_inhibition	CD274
APC_co_inhibition	LGALS9
APC_co_inhibition	PDCD1LG2
APC_co_inhibition	PVRL3
APC_co_stimulation	CD40
APC_co_stimulation	CD58
APC_co_stimulation	CD70
APC_co_stimulation	ICOSLG
APC_co_stimulation	SLAMF1
APC_co_stimulation	TNFSF14
APC_co_stimulation	TNFSF15
APC_co_stimulation	TNFSF18
APC_co_stimulation	TNFSF4
APC_co_stimulation	TNFSF8
APC_co_stimulation	TNFSF9
B_cells	BACH2
B_cells	BANK1
B_cells	BLK
B_cells	BTLA
B_cells	CD79A
B_cells	CD79B
B_cells	FCRL1
B_cells	FCRL3
B_cells	HVCN1
B_cells	RALGPS2
CCR	CCL16
CCR	TPO
CCR	TGFBR2
CCR	CXCL2
CCR	CCL14
CCR	TGFBR3
CCR	IL11RA
CCR	CCL11
CCR	IL4I1
CCR	IL33
CCR	CXCL12
CCR	CXCL10
CCR	BMPER
CCR	BMP8A
CCR	CXCL11
CCR	IL21R
CCR	IL17B
CCR	TNFRSF9
CCR	ILF2
CCR	CX3CR1
CCR	CCR8
CCR	TNFSF12
CCR	CSF3
CCR	TNFSF4
CCR	BMP3
CCR	CX3CL1
CCR	BMP5
CCR	CXCR2
CCR	TNFRSF10D
CCR	BMP2
CCR	CXCL14
CCR	CCL28
CCR	CXCL3
CCR	BMP6
CCR	CCL21
CCR	CXCL9
CCR	CCL23
CCR	IL6
CCR	TNFRSF18
CCR	IL17RD
CCR	IL17D
CCR	IL27
CCR	CCL7
CCR	IL1R1
CCR	CXCR4
CCR	CXCR2P1
CCR	TGFB1I1
CCR	IFNGR1
CCR	IL9R
CCR	IL1RAPL1
CCR	IL11
CCR	CSF1
CCR	IL20RA
CCR	IL25
CCR	TNFRSF4
CCR	IL18
CCR	ILF3
CCR	CCL20
CCR	TNFRSF12A
CCR	IL6ST
CCR	CXCL13
CCR	IL12B
CCR	TNFRSF8
CCR	IL6R
CCR	BMPR2
CCR	IFNE
CCR	IL1RAPL2
CCR	IL3RA
CCR	BMP4
CCR	CCL24
CCR	TNFSF13B
CCR	CCR4
CCR	IL2RA
CCR	IL32
CCR	TNFRSF10C
CCR	IL22RA1
CCR	BMPR1A
CCR	CXCR5
CCR	CXCR3
CCR	IFNA8
CCR	IL17REL
CCR	IFNB1
CCR	IFNAR1
CCR	TNFRSF1B
CCR	CCL17
CCR	IFNL1
CCR	IL16
CCR	IL1RL1
CCR	ILK
CCR	CCL25
CCR	ILDR2
CCR	CXCR1
CCR	IL36RN
CCR	IL34
CCR	TGFB1
CCR	IFNG
CCR	IL19
CCR	ILKAP
CCR	BMP2K
CCR	CCR10
CCR	ILDR1
CCR	EPO
CCR	CCR7
CCR	IL17C
CCR	IL23A
CCR	CCR5
CCR	IL7
CCR	EPOR
CCR	CCL13
CCR	IL2RG
CCR	IL31RA
CCR	TNFAIP6
CCR	IFNL2
CCR	BMP1
CCR	IL12RB1
CCR	TNFAIP8
CCR	IL4R
CCR	TNFRSF6B
CCR	TNFAIP8L1
CCR	TNFRSF10B
CCR	IFNL3
CCR	CCL5
CCR	CXCL6
CCR	CXCL1
CCR	CCR3
CCR	TNFSF11
CCR	CSF1R
CCR	IL21
CCR	IL1RAP
CCR	IL12RB2
CCR	CCL1
CCR	IL17RA
CCR	CCR1
CCR	IL1RN
CCR	TNFRSF11B
CCR	TNFRSF14
CCR	IL13
CCR	IL2RB
CCR	BMP8B
CCR	CCL2
CCR	IL24
CCR	IL18RAP
CCR	TGFBI
CCR	TNFSF10
CCR	TNFRSF11A
CCR	CXCL5
CCR	IL5RA
CCR	TNFSF9
CCR	IL1RL2
CCR	TNFRSF13C
CCR	IL36G
CCR	IL15RA
CCR	TNFRSF21
CCR	CXCL8
CCR	IL22RA2
CCR	TNFAIP8L2
CCR	IL18R1
CCR	IFNLR1
CCR	CXCR6
CCR	CCL3L3
CCR	TNFRSF1A
CCR	IL17RE
CCR	IFNGR2
CCR	IL17RC
CCR	TNFAIP8L3
CCR	ILVBL
CCR	TGFBRAP1
CCR	CCL4L1
CCR	CSF2RA
CCR	CCRN4L
CCR	CCL26
CCR	TNFAIP1
CCR	CCRL2
CCR	IFNA10
CCR	TNFRSF17
CCR	IFNA13
CCR	IL20
CCR	IL18BP
CCR	CCL3L1
CCR	TNFSF12-TNFSF13
CCR	IL5
CCR	IL23R
CCR	IL26
CCR	TNF
CCR	TGFA
CCR	CSF2
CCR	IL1F10
CCR	CXCL17
CCR	TNFSF13
CCR	IFNA4
CCR	IL37
CCR	IL12A
CCR	IL7R
CCR	IFNA1
CCR	IL1A
CCR	IL4
CCR	IL2
CCR	CCL22
CCR	CSF3R
CCR	IL10
CCR	IFNK
CCR	TGFB2
CCR	IL1R2
CCR	IL1B
CCR	IL17F
CCR	IL27RA
CCR	IL15
CCR	TNFSF8
CCR	IL36B
CCR	XCL1
CCR	CXCL16
CCR	TNFRSF19
CCR	IL3
CCR	CCL3
CCR	IFNA2
CCR	BMPR1B
CCR	IFNA21
CCR	TNFSF18
CCR	CCL8
CCR	IL17RB
CCR	TNFRSF25
CCR	IL22
CCR	IL10RB
CCR	IFNAR2
CCR	CCL18
CCR	IFNA16
CCR	CSF2RB
CCR	IL36A
CCR	TNFAIP3
CCR	IL13RA2
CCR	IL13RA1
CCR	CCR9
CCR	TNFRSF10A
CCR	IFNA7
CCR	IFNW1
CCR	XCL2
CCR	TNFSF14
CCR	CCR2
CCR	BMP15
CCR	BMP10
CCR	CCL15-CCL14
CCR	TGFBR1
CCR	IFNA5
CCR	BMP7
CCR	IFNA14
CCR	IL20RB
CCR	IL10RA
CCR	IFNA17
CCR	CCR6
CCR	TGFB3
CCR	CCL15
CCR	CCL4
CCR	CCL27
CCR	TNFRSF13B
CCR	TNFAIP2
CCR	IL31
CCR	IL17A
CCR	TNFSF15
CCR	CCL19
CCR	IFNA6
CCR	IL9
CD8+_T_cells	CD8A
Check-point	IDO1
Check-point	LAG3
Check-point	CTLA4
Check-point	TNFRSF9
Check-point	ICOS
Check-point	CD80
Check-point	PDCD1LG2
Check-point	TIGIT
Check-point	CD70
Check-point	TNFSF9
Check-point	ICOSLG
Check-point	KIR3DL1
Check-point	CD86
Check-point	PDCD1
Check-point	LAIR1
Check-point	TNFRSF8
Check-point	TNFSF15
Check-point	TNFRSF14
Check-point	IDO2
Check-point	CD276
Check-point	CD40
Check-point	TNFRSF4
Check-point	TNFSF14
Check-point	HHLA2
Check-point	CD244
Check-point	CD274
Check-point	HAVCR2
Check-point	CD27
Check-point	BTLA
Check-point	LGALS9
Check-point	TMIGD2
Check-point	CD28
Check-point	CD48
Check-point	TNFRSF25
Check-point	CD40LG
Check-point	ADORA2A
Check-point	VTCN1
Check-point	CD160
Check-point	CD44
Check-point	TNFSF18
Check-point	TNFRSF18
Check-point	BTNL2
Check-point	C10orf54
Check-point	CD200R1
Check-point	TNFSF4
Check-point	CD200
Check-point	NRP1
Cytolytic_activity	PRF1
Cytolytic_activity	GZMA
DCs	CCL17
DCs	CCL22
DCs	CD209
DCs	CCL13
HLA	HLA-E
HLA	HLA-DPB2
HLA	HLA-C
HLA	HLA-J
HLA	HLA-DQB1
HLA	HLA-DQB2
HLA	HLA-DQA2
HLA	HLA-DQA1
HLA	HLA-A
HLA	HLA-DMA
HLA	HLA-DOB
HLA	HLA-DRB1
HLA	HLA-H
HLA	HLA-B
HLA	HLA-DRB5
HLA	HLA-DOA
HLA	HLA-DPB1
HLA	HLA-DRA
HLA	HLA-DRB6
HLA	HLA-L
HLA	HLA-F
HLA	HLA-G
HLA	HLA-DMB
HLA	HLA-DPA1
iDCs	CD1A
iDCs	CD1E
Inflammation-promoting	CCL5
Inflammation-promoting	CD19
Inflammation-promoting	CD8B
Inflammation-promoting	CXCL10
Inflammation-promoting	CXCL13
Inflammation-promoting	CXCL9
Inflammation-promoting	GNLY
Inflammation-promoting	GZMB
Inflammation-promoting	IFNG
Inflammation-promoting	IL12A
Inflammation-promoting	IL12B
Inflammation-promoting	IRF1
Inflammation-promoting	PRF1
Inflammation-promoting	STAT1
Inflammation-promoting	TBX21
Macrophages	C11orf45
Macrophages	CD68
Macrophages	CLEC5A
Macrophages	CYBB
Macrophages	FUCA1
Macrophages	GPNMB
Macrophages	HS3ST2
Macrophages	LGMN
Macrophages	MMP9
Macrophages	TM4SF19
Mast_cells	CMA1
Mast_cells	MS4A2
Mast_cells	TPSAB1
MHC_class_I	B2M
MHC_class_I	HLA-A
MHC_class_I	TAP1
Neutrophils	EVI2B
Neutrophils	HSD17B11
Neutrophils	KDM6B
Neutrophils	MEGF9
Neutrophils	MNDA
Neutrophils	NLRP12
Neutrophils	PADI4
Neutrophils	SELL
Neutrophils	TRANK1
Neutrophils	VNN3
NK_cells	KLRC1
NK_cells	KLRF1
Parainflammation	CXCL10
Parainflammation	PLAT
Parainflammation	CCND1
Parainflammation	LGMN
Parainflammation	PLAUR
Parainflammation	AIM2
Parainflammation	MMP7
Parainflammation	ICAM1
Parainflammation	MX2
Parainflammation	CXCL9
Parainflammation	ANXA1
Parainflammation	TLR2
Parainflammation	PLA2G2D
Parainflammation	ITGA2
Parainflammation	MX1
Parainflammation	HMOX1
Parainflammation	CD276
Parainflammation	TIRAP
Parainflammation	IL33
Parainflammation	PTGES
Parainflammation	TNFRSF12A
Parainflammation	SCARB1
Parainflammation	CD14
Parainflammation	BLNK
Parainflammation	IFIT3
Parainflammation	RETNLB
Parainflammation	IFIT2
Parainflammation	ISG15
Parainflammation	OAS2
Parainflammation	REL
Parainflammation	OAS3
Parainflammation	CD44
Parainflammation	PPARG
Parainflammation	BST2
Parainflammation	OAS1
Parainflammation	NOX1
Parainflammation	PLA2G2A
Parainflammation	IFIT1
Parainflammation	IFITM3
Parainflammation	IL1RN
pDCs	CLEC4C
pDCs	CXCR3
pDCs	GZMB
pDCs	IL3RA
pDCs	IRF7
pDCs	IRF8
pDCs	LILRA4
pDCs	PHEX
pDCs	PLD4
pDCs	PTCRA
T_cell_co-inhibition	BTLA
T_cell_co-inhibition	C10orf54
T_cell_co-inhibition	CD160
T_cell_co-inhibition	CD244
T_cell_co-inhibition	CD274
T_cell_co-inhibition	CTLA4
T_cell_co-inhibition	HAVCR2
T_cell_co-inhibition	LAG3
T_cell_co-inhibition	LAIR1
T_cell_co-inhibition	TIGIT
T_cell_co-stimulation	CD2
T_cell_co-stimulation	CD226
T_cell_co-stimulation	CD27
T_cell_co-stimulation	CD28
T_cell_co-stimulation	CD40LG
T_cell_co-stimulation	ICOS
T_cell_co-stimulation	SLAMF1
T_cell_co-stimulation	TNFRSF18
T_cell_co-stimulation	TNFRSF25
T_cell_co-stimulation	TNFRSF4
T_cell_co-stimulation	TNFRSF8
T_cell_co-stimulation	TNFRSF9
T_cell_co-stimulation	TNFSF14
T_helper_cells	CD4
Tfh	PDCD1
Tfh	CXCL13
Tfh	CXCR5
Th1_cells	IFNG
Th1_cells	TBX21
Th1_cells	CTLA4
Th1_cells	STAT4
Th1_cells	CD38
Th1_cells	IL12RB2
Th1_cells	LTA
Th1_cells	CSF2
Th2_cells	PMCH
Th2_cells	LAIR2
Th2_cells	SMAD2
Th2_cells	CXCR6
Th2_cells	GATA3
Th2_cells	IL26
TIL	ITM2C
TIL	CD38
TIL	THEMIS2
TIL	GLYR1
TIL	ICOS
TIL	F5
TIL	TIGIT
TIL	KLRD1
TIL	IRF4
TIL	PRKCQ
TIL	FCRL5
TIL	SIRPG
TIL	LPXN
TIL	IL2RG
TIL	CCL5
TIL	LCK
TIL	TRAF3IP3
TIL	CD86
TIL	MAL
TIL	LILRB1
TIL	DOK2
TIL	CD6
TIL	PAG1
TIL	LAX1
TIL	PLEK
TIL	PIK3CD
TIL	SLAMF1
TIL	XCL1
TIL	GPR171
TIL	XCL2
TIL	TBX21
TIL	CD2
TIL	CD53
TIL	KLHL6
TIL	SLAMF6
TIL	CD40
TIL	SIT1
TIL	TNFRSF4
TIL	CD79A
TIL	CD247
TIL	LCP2
TIL	CD3D
TIL	CD27
TIL	SH2D1A
TIL	FYB
TIL	ARHGAP30
TIL	ACAP1
TIL	CST7
TIL	CD3G
TIL	IL2RB
TIL	CD3E
TIL	FCRL3
TIL	CORO1A
TIL	ITK
TIL	TCL1A
TIL	CYBB
TIL	CSF2RB
TIL	IKZF1
TIL	NCF4
TIL	DOCK2
TIL	CCR2
TIL	PTPRC
TIL	PLAC8
TIL	NCKAP1L
TIL	IL7R
TIL	6-Sep
TIL	CD28
TIL	STAT4
TIL	CD8A
TIL	LY9
TIL	CD48
TIL	HCST
TIL	PTPRCAP
TIL	SASH3
TIL	ARHGAP25
TIL	LAT
TIL	TRAT1
TIL	IL10RA
TIL	PAX5
TIL	CCR7
TIL	DOCK11
TIL	PARVG
TIL	SPNS1
TIL	CD52
TIL	HCLS1
TIL	ARHGAP9
TIL	GIMAP6
TIL	PRKCB
TIL	MS4A1
TIL	GPR18
TIL	TBC1D10C
TIL	GVINP1
TIL	P2RY8
TIL	EVI2B
TIL	VAMP5
TIL	KLRK1
TIL	SELL
TIL	MPEG1
TIL	MS4A6A
TIL	ARHGAP15
TIL	MFNG
TIL	GZMK
TIL	SELPLG
TIL	TARP
TIL	GIMAP7
TIL	FAM65B
TIL	INPP5D
TIL	ITGA4
TIL	MZB1
TIL	GPSM3
TIL	STK10
TIL	CLEC2D
TIL	IL16
TIL	NLRC3
TIL	GIMAP5
TIL	GIMAP4
TIL	IFFO1
TIL	CFH
TIL	PVRIG
TIL	CFHR1
Treg	IL12RB2
Treg	TMPRSS6
Treg	CTSC
Treg	LAPTM4B
Treg	TFRC
Treg	RNF145
Treg	NETO2
Treg	ADAT2
Treg	CHST2
Treg	CTLA4
Treg	NFE2L3
Treg	LIMA1
Treg	IL1R2
Treg	ICOS
Treg	HSDL2
Treg	HTATIP2
Treg	FKBP1A
Treg	TIGIT
Treg	CCR8
Treg	LTA
Treg	SLC35F2
Treg	IL21R
Treg	AHCYL1
Treg	SOCS2
Treg	ETV7
Treg	BCL2L1
Treg	RRAGB
Treg	ACSL4
Treg	CHRNA6
Treg	BATF
Treg	LAX1
Treg	ADPRH
Treg	TNFRSF4
Treg	ANKRD10
Treg	CD274
Treg	CASP1
Treg	LY75
Treg	NPTN
Treg	SSTR3
Treg	GRSF1
Treg	CSF2RB
Treg	TMEM184C
Treg	NDFIP2
Treg	ZBTB38
Treg	ERI1
Treg	TRAF3
Treg	NAB1
Treg	HS3ST3B1
Treg	LAYN
Treg	JAK1
Treg	VDR
Treg	LEPROT
Treg	GCNT1
Treg	PTPRJ
Treg	IKZF2
Treg	CSF1
Treg	ENTPD1
Treg	TNFRSF18
Treg	METTL7A
Treg	KSR1
Treg	SSH1
Treg	CADM1
Treg	IL1R1
Treg	ACP5
Treg	CHST7
Treg	THADA
Treg	CD177
Treg	NFAT5
Treg	ZNF282
Treg	MAGEH1
Type_I_IFN_Reponse	DDX4
Type_I_IFN_Reponse	IFIT1
Type_I_IFN_Reponse	IFIT2
Type_I_IFN_Reponse	IFIT3
Type_I_IFN_Reponse	IRF7
Type_I_IFN_Reponse	ISG20
Type_I_IFN_Reponse	MX1
Type_I_IFN_Reponse	MX2
Type_I_IFN_Reponse	RSAD2
Type_I_IFN_Reponse	TNFSF10
Type_II_IFN_Reponse	GPR146
Type_II_IFN_Reponse	SELP
Type_II_IFN_Reponse	AHR
