# Supplementary material for: A Novel Hypoxia Related Marker in Blood Link to Aid Diagnosis and Therapy in Osteoarthritis
Source: Genes (Basel). 2022 Aug 23;13(9):1501. doi: 10.3390/genes13091501 (PMC9498462; doi:10.3390/genes13091501)
Supplement: Supplementary file 1 [file genes-13-01501-s001.zip › Supplementary Table S2_784 hypoxia score related genes.csv]

Symbol	R	P
EEF1A1	-0.685	5.97e-16
GAPDH	0.648	5.93e-14
SLC35E2A	-0.137	1.6e-01
EFCAB1	0.479	2e-07
RPS28	-0.193	4.77e-02
IPO13	0.06	5.41e-01
PRSS41	-0.444	1.92e-06
FAM86FP	0.376	7.05e-05
AFAP1	0.248	1.03e-02
CDT1	-0.176	7.15e-02
TRPV1	-0.364	1.26e-04
PDE4DIP	0.254	8.65e-03
WIPF3	0.009	9.24e-01
LPP	-0.336	4.24e-04
UGP2	-0.243	1.22e-02
CCNE2	-0.119	2.25e-01
HNRNPAB	-0.039	6.89e-01
BORCS5	0.462	6.35e-07
SNIP1	0.595	1.74e-11
C8orf89	0.258	7.67e-03
COL17A1	0.495	6.77e-08
BCL6B	0.457	8.3e-07
GRHL1	0.384	4.81e-05
ATP13A4	-0.125	2.02e-01
AFDN	-0.489	1.07e-07
HMG20B	-0.089	3.67e-01
CD69	0.344	3.07e-04
KCNG4	-0.506	3.2e-08
MLYCD	-0.219	2.41e-02
UHRF1BP1L	-0.4	2.19e-05
NOC2LP2	-0.063	5.23e-01
ITGA11	-0.003	9.78e-01
SERTAD2	-0.466	4.89e-07
SPP1	0.164	9.27e-02
HBE1	-0.031	7.49e-01
ZBED2	-0.03	7.57e-01
TMA7	0.573	1.42e-10
USP21	0.262	6.7e-03
RHD	0.326	6.37e-04
AUP1	0.481	1.79e-07
MFN2	0.082	4.05e-01
TIGD1	0.233	1.64e-02
ABCA9	0.127	1.94e-01
LILRA6	0.447	1.53e-06
BRD9	0.272	4.74e-03
DERL3	0.51	2.27e-08
SYTL2	-0.28	3.62e-03
SELENOM	-0.023	8.14e-01
CTRB2	0.378	6.51e-05
DCK	0.275	4.38e-03
FOXI1	0.202	3.78e-02
ZFPM1	-0.28	3.67e-03
RNF224	-0.434	3.41e-06
UTY	0.456	9.16e-07
GPR32	0.256	8.1e-03
KDM2B	0.376	7.2e-05
ZCCHC9	-0.176	7.13e-02
COX11	0.486	1.25e-07
CYP26A1	0.529	5.46e-09
WNT2B	0.353	2.02e-04
H2BC5	0.127	1.94e-01
GADD45G	0.236	1.51e-02
ABCD4	-0.522	9.67e-09
FAM193A	0.287	2.83e-03
TGS1	-0.326	6.44e-04
PYROXD1	0.052	6e-01
MTREX	-0.134	1.71e-01
TMEM217	-0.367	1.1e-04
NUMBL	0.339	3.74e-04
LOC440040	0.488	1.14e-07
HDAC8	-0.134	1.7e-01
SEMA3E	-0.398	2.39e-05
RGS5	-0.389	3.76e-05
POGLUT3	-0.217	2.52e-02
MYO15B	-0.498	5.48e-08
LINC00452	-0.514	1.69e-08
MUC13	0.462	6.35e-07
XRCC2	-0.335	4.45e-04
AQP3	0.055	5.73e-01
FBXO44	0.113	2.47e-01
ENTPD2	0.535	3.59e-09
MARK4	0.381	5.61e-05
KIAA0825	0.355	1.91e-04
SPRED3	0.048	6.26e-01
SPRY1	-0.408	1.38e-05
CTNNB1	0.231	1.73e-02
C6orf201	0.372	8.59e-05
EXOC6	-0.406	1.57e-05
CYP2A13	0.489	1.04e-07
GPC2	0.112	2.51e-01
ASB11	0.246	1.09e-02
RTN3	0.45	1.31e-06
PSG7	0.475	2.72e-07
ADAM33	-0.346	2.83e-04
KIAA0586	-0.091	3.55e-01
FAM135B	0.486	1.33e-07
STK10	0.132	1.76e-01
GSG1	-0.457	8.61e-07
EPS8	-0.528	6.22e-09
CAT	0.173	7.54e-02
RESP18	0.434	3.26e-06
IQCD	-0.319	8.59e-04
RBM11	0.354	1.96e-04
RNF2	0.43	4.17e-06
ADAMTS20	0.273	4.56e-03
MBTPS1	-0.466	4.74e-07
OOEP	0.145	1.38e-01
TGOLN2	-0.055	5.74e-01
ARMCX3	0.004	9.69e-01
TMEM25	-0.302	1.67e-03
TASL	0.12	2.22e-01
TYW3	0.087	3.77e-01
TFDP3	-0.424	5.89e-06
MRTFA	-0.065	5.08e-01
ZFYVE16	-0.554	7.09e-10
RRAGB	-0.278	3.94e-03
FHOD1	-0.228	1.85e-02
MSH5	0.486	1.32e-07
MAP3K11	0.341	3.44e-04
RORC	0.303	1.57e-03
SLC38A2	-0.162	9.79e-02
GSTM4	0.306	1.45e-03
TIPARP-AS1	-0.484	1.48e-07
GRIK1	0.462	6.04e-07
GALNT11	0.364	1.26e-04
BASP1	0.389	3.86e-05
CCT3	0.479	2.08e-07
EHD1	-0.107	2.77e-01
RND1	-0.327	6.21e-04
EML6	0.366	1.15e-04
ITSN1	-0.101	3.04e-01
RPS16	0.27	5.1e-03
UBIAD1	0.423	6.27e-06
EVC	0.426	5.33e-06
CWF19L1	-0.342	3.32e-04
RPL19	0.502	4.3e-08
KCNA4	0.451	1.22e-06
RASL11A	0.063	5.19e-01
MBD3L2	-0.522	9.54e-09
OCLN	-0.037	7.09e-01
KMT5A	-0.173	7.56e-02
OR6C76	0.26	7.03e-03
ANK3	0.515	1.58e-08
SCYL3	0.092	3.5e-01
TPST1	-0.244	1.16e-02
MGP	-0.319	8.72e-04
ABCC5	-0.532	4.4e-09
FGFR3	0.401	2.09e-05
TP53I3	-0.011	9.14e-01
GOLGA6L1	0.437	2.82e-06
CCDC167	0.041	6.79e-01
SMC1A	-0.584	4.86e-11
KNSTRN	0.542	2.04e-09
PPEF1	-0.207	3.36e-02
DHX57	-0.58	7.48e-11
AGFG2	-0.113	2.49e-01
CSNK1G3	-0.655	2.62e-14
UPP2	0.137	1.61e-01
TTN	-0.492	8.42e-08
KCNMB1	-0.277	4.1e-03
SNED1	-0.545	1.58e-09
NIM1K	0.175	7.3e-02
RPS23	0.284	3.17e-03
ELF4	-0.155	1.12e-01
MPHOSPH10	-0.402	1.95e-05
PAPOLB	-0.255	8.24e-03
KRAS	-0.065	5.07e-01
HMGN1	-0.406	1.55e-05
LMBRD1	0.016	8.71e-01
NPY4R	-0.219	2.41e-02
GALNT16	0.505	3.32e-08
MRPL43	0.063	5.23e-01
TJP2	0.456	8.97e-07
LRBA	-0.473	3.08e-07
PNKD	-0.065	5.05e-01
DVL2	-0.176	7.08e-02
UNC93B1	-0.028	7.77e-01
GUCY1B2	-0.509	2.51e-08
LINC00273	0.35	2.34e-04
CDKN2C	0.348	2.58e-04
KRTAP9-8	0.138	1.58e-01
KIF2B	0.478	2.18e-07
IL4R	0.127	1.94e-01
EPG5	-0.625	8.08e-13
CCM2	0.232	1.65e-02
WDR97	-0.636	2.26e-13
COX4I1	-0.166	8.93e-02
BMS1	-0.596	1.52e-11
UQCR10	-0.146	1.36e-01
NOL4L	-0.373	8.04e-05
WDR91	-0.497	5.79e-08
RPS29	-0.271	4.98e-03
ATAD5	-0.506	3.15e-08
CBR3	0.027	7.87e-01
VWA5B1	-0.477	2.4e-07
POPDC3	0.248	1.03e-02
NACAD	0.146	1.36e-01
PTPA	0.554	7.57e-10
MAGEA3	0.364	1.25e-04
SECTM1	-0.08	4.17e-01
FBXO32	-0.248	1.02e-02
NOG	-0.433	3.53e-06
EVX2	0.412	1.15e-05
LINC02275	0.544	1.64e-09
ZNF507	-0.693	1.76e-16
MEGF10	-0.459	7.25e-07
TTC8	-0.073	4.55e-01
RNF215	-0.145	1.39e-01
SPAG1	-0.293	2.33e-03
FN3KRP	0.379	6.12e-05
PDHX	-0.121	2.15e-01
DNAH14	0.401	2e-05
NLRP7	0.182	6.14e-02
ERCC1	0.525	7.61e-09
ELAPOR2	-0.451	1.2e-06
IPO7	-0.555	6.54e-10
SUCLG2	0.218	2.49e-02
DCHS2	-0.195	4.55e-02
RAB2A	-0.421	7.09e-06
TRPT1	-0.222	2.21e-02
ZMYND8	-0.358	1.63e-04
SPATA7	-0.341	3.52e-04
PHKB	-0.47	3.77e-07
UCN2	0.419	7.74e-06
OR1S1	-0.31	1.23e-03
CA1	-0.102	3e-01
MTHFD2L	-0.57	1.74e-10
KRTAP3-1	-0.094	3.38e-01
RAC1	0.599	1.14e-11
TMEM98	0.317	9.32e-04
PARD3B	-0.068	4.87e-01
TUBA3E	0.318	8.83e-04
SLC26A4	0.467	4.62e-07
LOC100506990	-0.639	1.69e-13
BRAF	-0.299	1.84e-03
THAP7	-0.279	3.77e-03
RIOK1	-0.523	8.65e-09
MANSC1	0.529	5.65e-09
APEX2	0.551	9.65e-10
C2CD2	-0.567	2.33e-10
MTMR9	-0.709	1.86e-17
MVB12B	0.219	2.43e-02
POM121L8P	-0.637	2.09e-13
RELL2	-0.3	1.75e-03
DTNA	-0.434	3.28e-06
LINC01061	-0.567	2.38e-10
TSHB	0.486	1.24e-07
POLD1	-0.268	5.39e-03
ACTR5	0.422	6.59e-06
LMNTD2	-0.498	5.51e-08
ARHGEF28	-0.346	2.86e-04
C1D	-0.5	4.79e-08
GLIPR2	-0.194	4.61e-02
LOC100131257	-0.561	4.07e-10
INPP4A	-0.328	5.97e-04
NECTIN2	0.414	1.01e-05
SH3KBP1	-0.08	4.13e-01
GRB10	0.548	1.18e-09
FAM89A	-0.221	2.27e-02
TMEM198B	-0.501	4.56e-08
SHH	0.287	2.91e-03
FAM131B	0.489	1.04e-07
RPP38-DT	-0.524	8.2e-09
ERI1	-0.407	1.48e-05
TMCO5A	0.436	2.91e-06
ATP5MPL	0.329	5.72e-04
GLT8D1	0.547	1.29e-09
ANK2	0.476	2.51e-07
HTR7	-0.04	6.83e-01
RFXAP	0.232	1.67e-02
RPS6KA3	0.25	9.74e-03
TEX48	0.195	4.52e-02
RPL23AP7	0.108	2.69e-01
ERF	0.247	1.09e-02
PAAF1	-0.23	1.76e-02
ZNF428	0.557	5.78e-10
HIC2	-0.284	3.14e-03
SMIM20	-0.421	7.01e-06
RPS2	-0.414	1.01e-05
CDC42EP2	0.143	1.43e-01
TMOD2	-0.411	1.18e-05
PIK3AP1	0.491	8.91e-08
CLK1	-0.346	2.79e-04
FAM174B	0.168	8.45e-02
ATP5PF	-0.341	3.47e-04
HOXA3	0.5	4.74e-08
OPA3	0.516	1.5e-08
IL10RA	0.189	5.29e-02
LRRC17	0.137	1.61e-01
PCYT2	-0.35	2.33e-04
GAS2	-0.145	1.38e-01
SLC15A1	-0.149	1.27e-01
BAIAP2	0.162	9.81e-02
LMX1B	0.537	3.04e-09
UBOX5	-0.379	6.08e-05
ZNF736	-0.403	1.82e-05
HGH1	0.46	6.95e-07
GBGT1	0.65	4.71e-14
CDC5L	-0.075	4.47e-01
EZH2	-0.542	1.97e-09
RHOF	0.591	2.49e-11
ORAI2	-0.3	1.75e-03
POGZ	-0.631	3.98e-13
CLDN25	-0.262	6.58e-03
PRRG3	-0.381	5.72e-05
SPATA31A1	-0.428	4.81e-06
TUBA3FP	0.041	6.8e-01
VSTM5	0.472	3.17e-07
RASAL2	-0.045	6.49e-01
RPS27	0.182	6.26e-02
ABCD2	-0.153	1.18e-01
C1orf194	0.483	1.55e-07
RDH16	-0.578	9.05e-11
DLK1	-0.31	1.24e-03
NUP160	-0.631	4.2e-13
PRDM2	0.542	2.05e-09
H2BC13	-0.349	2.46e-04
CABLES1	0.475	2.7e-07
CSN1S1	0.481	1.77e-07
PLAC8	0.217	2.55e-02
COL4A1	0.475	2.75e-07
SETMAR	-0.345	2.94e-04
PCDHGA12	0.25	9.63e-03
HSD3B7	-0.344	3.11e-04
SOX3	0.099	3.11e-01
OR10Q1	-0.457	8.27e-07
FAM186A	0.539	2.47e-09
SLC30A4	-0.141	1.49e-01
CNBD2	0.485	1.39e-07
ECH1	-0.24	1.32e-02
ST6GAL1	0.442	2.05e-06
PER1	-0.124	2.04e-01
CSTF2	0.388	3.98e-05
SH3D19	-0.471	3.44e-07
CNEP1R1	-0.073	4.58e-01
ECD	-0.466	4.86e-07
MSH4	-0.443	1.95e-06
DPRX	-0.44	2.41e-06
SNCG	0.217	2.53e-02
ZSCAN2	-0.057	5.61e-01
AAMP	0.677	1.73e-15
CLEC10A	-0.036	7.15e-01
GCNT2	-0.445	1.72e-06
TPM4	0.5	4.7e-08
PMS2P1	-0.591	2.57e-11
PCSK7	-0.278	3.86e-03
SLC22A17	0.041	6.77e-01
EFEMP2	-0.527	6.34e-09
RBIS	0.275	4.26e-03
TET1	-0.546	1.39e-09
ZWINT	0.266	5.92e-03
ATP1B4	0.287	2.85e-03
PITPNM1	-0.122	2.11e-01
C3orf22	-0.165	9.15e-02
H1-5	-0.35	2.31e-04
GPRIN1	0.101	3.01e-01
DNAJB14	-0.607	5.09e-12
GPR26	0.223	2.14e-02
NUDT10	0.5	4.86e-08
MUC20	0.333	4.9e-04
LCE2A	0.075	4.44e-01
APP	0.08	4.16e-01
PFKFB4	0.004	9.69e-01
ZNF580	0.493	8.16e-08
MC1R	-0.463	5.89e-07
IL22RA2	0.524	8.18e-09
HAUS6	-0.396	2.63e-05
USP32	-0.378	6.53e-05
RECQL5	-0.319	8.7e-04
DUS1L	0.162	9.65e-02
FUT3	0.458	8.14e-07
TAF12	-0.384	4.81e-05
ATP8B3	-0.248	1.05e-02
FAM171B	0.509	2.48e-08
KIF3A	-0.479	2.1e-07
SULT6B1	-0.544	1.74e-09
CCR5	0.449	1.39e-06
NKIRAS2	0.605	6.65e-12
RAX2	-0.073	4.56e-01
BTBD18	-0.475	2.69e-07
SPINK9	0.018	8.58e-01
SLC35A3	-0.634	2.85e-13
HNRNPDL	-0.621	1.23e-12
DMD	-0.277	4.09e-03
PHF14	-0.41	1.3e-05
CDK2	-0.327	6.2e-04
PSORS1C2	0.432	3.73e-06
MID1	0.159	1.03e-01
IL11RA	-0.723	2.21e-18
CCSER1	0.46	7.16e-07
SULT1C3	-0.436	3.05e-06
HES4	-0.01	9.19e-01
RPL12	-0.328	5.9e-04
CCDC125	-0.305	1.45e-03
S100A1	-0.388	3.96e-05
GLUL	-0.268	5.54e-03
IGSF6	0.522	9.27e-09
SEMA3B	0.537	2.95e-09
S1PR1	0.326	6.42e-04
RBBP4	-0.396	2.64e-05
SIKE1	0.462	6.11e-07
TEX10	-0.591	2.57e-11
TEDC1	0.028	7.76e-01
LINC00892	-0.289	2.67e-03
IL18BP	0.443	1.94e-06
XYLT1	-0.317	9.27e-04
TRIM40	0.265	6.02e-03
ATP5F1D	0.369	1.01e-04
TLK2	0.411	1.19e-05
DBF4	0.068	4.86e-01
TXNDC2	-0.462	6e-07
KCTD9	-0.324	7.03e-04
PIGO	-0.018	8.56e-01
ZZZ3	-0.618	1.73e-12
LINC-PINT	-0.337	4.04e-04
UBL7	0.075	4.45e-01
GPR63	-0.119	2.26e-01
PTPRC	-0.097	3.22e-01
KLHL7	0.459	7.25e-07
TBX1	-0.106	2.81e-01
CUL3	-0.157	1.09e-01
DTX4	0.498	5.67e-08
GALNT9	-0.528	6.03e-09
IL9	0.257	7.86e-03
CORO1B	0.156	1.09e-01
TIMM9	0.431	4e-06
FZD2	0.539	2.49e-09
UAP1L1	-0.218	2.48e-02
ZFAND2B	-0.104	2.87e-01
ITGBL1	0.352	2.19e-04
ERBB4	0.354	1.93e-04
OXCT2	-0.373	8.24e-05
CST11	-0.401	2.1e-05
SOX10	0.387	4.17e-05
MYCN	0.529	5.75e-09
NRSN1	0.377	6.69e-05
CCL24	-0.518	1.29e-08
DNAI3	0.278	3.94e-03
MLC1	0.5	4.68e-08
RNF208	-0.352	2.11e-04
PDPK1	0.383	5.13e-05
SNHG5	0.17	8.08e-02
C6orf62	0.009	9.27e-01
HBBP1	-0.496	6.43e-08
ADRA1A	0.399	2.27e-05
NEK2	0.52	1.09e-08
LAMC2	0.251	9.36e-03
FGF13	0.106	2.78e-01
CHFR	-0.436	3.06e-06
C15orf62	0.23	1.79e-02
LINC00410	0.314	1.04e-03
OGFOD1	0.048	6.25e-01
KIAA1549L	-0.238	1.42e-02
WHAMMP2	0.088	3.69e-01
UBASH3B	-0.612	3.11e-12
SCMH1	0.554	7.04e-10
RPL7L1	-0.186	5.6e-02
ZNF483	0.178	6.73e-02
NAMPT	0.154	1.16e-01
CACNB2	0.293	2.32e-03
ATRIP	-0.37	9.44e-05
HSP90AA6P	0.486	1.26e-07
SNORD83A	-0.494	7.47e-08
KRT17	0.525	7.41e-09
USP2	-0.401	2.07e-05
LINC01091	0.529	5.74e-09
ITGB4	0.469	4.01e-07
METTL8	0.06	5.44e-01
SMC6	-0.489	1.04e-07
AGPAT3	0.291	2.46e-03
HID1	-0.363	1.32e-04
MYL12B	0.205	3.48e-02
TPTE2	0.077	4.35e-01
ZER1	0.269	5.33e-03
NBEAL1	0.524	8.06e-09
IGLON5	0.4	2.2e-05
MKNK2	0.293	2.29e-03
HYDIN	-0.385	4.6e-05
EPB41L5	-0.583	5.4e-11
ATOH8	0.237	1.44e-02
NUDT1	0.258	7.66e-03
CX3CL1	0.29	2.54e-03
ITGA3	0.326	6.36e-04
LRIG2	-0.401	2.1e-05
EGFLAM	-0.247	1.06e-02
PARD6A	0.097	3.21e-01
BCL2L1	0.051	6.01e-01
AIDA	0.432	3.79e-06
ZDHHC20	0.484	1.51e-07
COX6C	0.089	3.62e-01
SLC45A2	0.367	1.07e-04
DHFRP3	0.317	9.19e-04
GCC2	-0.603	7.73e-12
RGPD4	0.486	1.28e-07
DNAJC5B	-0.528	6.24e-09
CD1C	-0.113	2.49e-01
DOK7	-0.123	2.11e-01
MPP2	-0.115	2.4e-01
PCDHGA3	-0.473	3.02e-07
SIRT6	-0.181	6.39e-02
ZMAT3	-0.54	2.28e-09
HMGB2	0.338	3.96e-04
ADCY9	0.087	3.76e-01
ELK1	0.674	2.29e-15
TUBBP5	-0.573	1.42e-10
PTPN23	-0.193	4.75e-02
HAPLN3	-0.272	4.82e-03
ATP1B3	0.541	2.11e-09
UBE3A	-0.11	2.6e-01
HEYL	-0.525	7.69e-09
HOXB4	-0.476	2.55e-07
ZNF24	-0.612	3.17e-12
TESK2	-0.127	1.93e-01
ASB13	-0.218	2.47e-02
LINC01588	-0.128	1.92e-01
FCGR1A	0.51	2.43e-08
KHNYN	-0.529	5.6e-09
ITGB2	-0.133	1.74e-01
RGL1	-0.064	5.18e-01
TRAF7	0.392	3.21e-05
CCL18	-0.186	5.6e-02
DIP2C-AS1	0.48	1.88e-07
ACSL3	-0.581	6.64e-11
PTF1A	-0.12	2.21e-01
MPHOSPH9	-0.662	1.08e-14
ACTN2	0.155	1.13e-01
PMCH	-0.518	1.33e-08
OAT	-0.38	5.83e-05
RPL36	0.481	1.83e-07
TXN2	0.11	2.62e-01
MYO1H	0.512	2e-08
SPANXN1	-0.304	1.54e-03
PLAC4	0.538	2.72e-09
ACRV1	-0.275	4.33e-03
ZP1	-0.351	2.28e-04
MIR924HG	-0.431	3.89e-06
GML	0.413	1.06e-05
KDM6A	0.11	2.62e-01
WDR74	0.189	5.25e-02
LRRC77P	0.496	6.21e-08
ATAD1	0.313	1.09e-03
CLEC7A	0.166	8.82e-02
TMEM120A	0.595	1.82e-11
SAP25	-0.378	6.52e-05
NPSR1	0.477	2.29e-07
SEMA6D	-0.204	3.6e-02
ATP6V1G2	-0.494	7.16e-08
FAM172A	-0.573	1.4e-10
MED6	-0.132	1.77e-01
CPSF1	-0.368	1.04e-04
MRPS31	-0.694	1.68e-16
EFNB1	-0.081	4.07e-01
HSPA1L	0.023	8.12e-01
TEKT1	0.216	2.63e-02
FCHO1	-0.336	4.26e-04
CHD1	-0.271	4.92e-03
RASA3	-0.381	5.53e-05
SLC34A2	-0.31	1.22e-03
IQCA1	-0.48	1.91e-07
SDHAP1	-0.448	1.46e-06
ZDHHC22	0.42	7.38e-06
EPB41L4A-AS1	-0.229	1.8e-02
ZNF589	-0.688	3.49e-16
THRA	0.138	1.57e-01
TMEM175	-0.166	8.89e-02
FAM193B	0.408	1.42e-05
RGS7BP	0.479	2.05e-07
TMEM272	-0.403	1.89e-05
SETD5	0.063	5.19e-01
HERC6	-0.509	2.52e-08
KLC1	-0.345	2.9e-04
PRELID3A	0.045	6.47e-01
RAD9B	0.339	3.83e-04
MCTP1	-0.423	6.26e-06
ZNF197	0.111	2.58e-01
HDHD5	0.044	6.57e-01
FKBP3	-0.21	3.09e-02
C15orf48	0.085	3.84e-01
ZNF280B	-0.071	4.72e-01
GPR157	-0.42	7.37e-06
MPV17L	0.276	4.2e-03
OSR2	0.472	3.16e-07
SLCO3A1	0.164	9.21e-02
TRIM32	-0.025	8.02e-01
GJD4	-0.455	9.7e-07
CLDN22	-0.615	2.41e-12
SLC9B2	-0.074	4.49e-01
CASK	-0.582	5.85e-11
LSP1	0.572	1.51e-10
TRIM6	0.195	4.5e-02
RETREG2	-0.41	1.27e-05
CAVIN4	-0.107	2.76e-01
DCX	-0.512	1.99e-08
GFY	-0.476	2.52e-07
ACO2	0.38	5.94e-05
BROX	0.114	2.45e-01
RANBP2	0.468	4.2e-07
CLC	0.118	2.27e-01
LENG8	-0.132	1.77e-01
SCAMP2	-0.21	3.03e-02
LINC00032	0.496	6.21e-08
CT47A6	-0.198	4.22e-02
KIF7	0.208	3.27e-02
HNRNPH3	-0.209	3.12e-02
TMED2	0.484	1.47e-07
NFIC	0.508	2.66e-08
DNMT3A	0.092	3.47e-01
ZSCAN18	-0.371	9.1e-05
SCARA3	0.397	2.57e-05
EPHA6	0.208	3.23e-02
OTOA	0.072	4.66e-01
P2RX3	0.518	1.3e-08
PPP4R3A	-0.359	1.6e-04
NORAD	0.395	2.85e-05
SLC27A4	0.464	5.62e-07
MCHR2-AS1	0.236	1.48e-02
NUTF2	0.346	2.82e-04
TOM1L2	-0.458	7.99e-07
PRDM1	0.386	4.43e-05
ING5	0.542	1.9e-09
ABR	0.234	1.59e-02
WDR19	-0.777	1.32e-22
PI4KAP1	-0.537	2.84e-09
FAM21EP	0.142	1.48e-01
TUT4	-0.209	3.15e-02
PTBP1	-0.308	1.3e-03
PRPS1L1	-0.43	4.31e-06
MORN1	0.454	1e-06
HCP5	-0.11	2.64e-01
STK24	0.417	8.53e-06
RNF138	-0.16	1.02e-01
ZNF502	-0.383	5.07e-05
PCDHGC5	-0.399	2.24e-05
PI4KA	0.313	1.07e-03
CASZ1	-0.097	3.25e-01
JADE1	-0.362	1.35e-04
FAM207A	0.645	8.65e-14
ZBTB34	-0.533	4.09e-09
NFAT5	-0.388	4.03e-05
C19orf25	-0.363	1.29e-04
SLC7A11	0.39	3.54e-05
PURG	-0.36	1.48e-04
DEXI	0.038	6.99e-01
MDM1	-0.102	2.98e-01
GLYATL1	0.384	4.92e-05
ERP27	-0.601	1e-11
C2orf66	-0.27	5.19e-03
SLC23A2	-0.22	2.36e-02
UTRN	-0.575	1.14e-10
FAM136A	-0.478	2.13e-07
C15orf61	0.041	6.77e-01
HPS5	-0.35	2.38e-04
PSMC6	-0.613	2.72e-12
RIOK2	-0.583	5.67e-11
SPAG11B	0.258	7.53e-03
RNF181	0.611	3.46e-12
PLAC8L1	-0.565	2.69e-10
SCGB1A1	0.289	2.7e-03
GPR1	0.169	8.25e-02
CCDC173	0.481	1.77e-07
SELENOV	-0.138	1.59e-01
MRPS22	-0.493	7.92e-08
STRC	-0.451	1.24e-06
DCLRE1B	0.409	1.34e-05
PRDM16	0.124	2.05e-01
ERI2	0.511	2.2e-08
TCAF2	-0.443	2.01e-06
SCARF2	0.164	9.31e-02
PRCP	0.645	8.49e-14
TNFSF14	0.295	2.14e-03
CAPNS1	0.56	4.26e-10
RPL17	-0.506	3.24e-08
KLK3	0.279	3.84e-03
TNFAIP1	0.082	4.02e-01
BCKDHB	-0.548	1.24e-09
XKR6	0.38	5.86e-05
OR8U3	-0.067	4.94e-01
ZEB2	-0.123	2.08e-01
DSG3	0.188	5.3e-02
TSPAN3	0.43	4.32e-06
RNASE9	-0.407	1.51e-05
TRIM27	0.226	1.96e-02
SPRTN	-0.547	1.27e-09
EIF4B	-0.515	1.58e-08
TLCD3B	-0.486	1.31e-07
IFT81	0.328	5.97e-04
ASAH1	-0.015	8.79e-01
FAM90A14P	0.497	6.16e-08
DMRTA1	0.406	1.58e-05
FLCN	0.515	1.63e-08
ASB6	-0.335	4.4e-04
ING1	0.122	2.12e-01
ZMYND12	-0.153	1.18e-01
SIGLEC10	0.551	9.63e-10
INTS6	-0.119	2.26e-01
CTIF	-0.306	1.42e-03
UGT3A2	0.233	1.61e-02
AGPAT4-IT1	-0.403	1.87e-05
TIAM1	-0.426	5.2e-06
SERPINE2	-0.273	4.71e-03
KLHL18	0.22	2.36e-02
RET	-0.241	1.28e-02
TSHZ2	-0.471	3.53e-07
ARRDC2	0.473	3.06e-07
GSTA2	0.525	7.85e-09
DSP	-0.016	8.74e-01
THAP12	-0.627	6.44e-13
LOC100130673	0.14	1.52e-01
GPATCH1	-0.365	1.18e-04
DVL1	-0.465	5.24e-07
METTL3	-0.655	2.54e-14
UPK1A	0.517	1.35e-08
FANCI	0.181	6.3e-02
ZNF804A	0.479	2.09e-07
AK2	0.217	2.54e-02
MPDU1	0.263	6.37e-03
P3H4	-0.166	8.86e-02
DGKD	0.131	1.8e-01
SARS2	0.403	1.86e-05
CDR1	-0.425	5.64e-06
NBEA	0.501	4.41e-08
ABHD5	0.302	1.64e-03
RPS25	-0.511	2.24e-08
PRLHR	-0.071	4.72e-01
OR2M7	-0.451	1.26e-06
CNNM4	-0.225	2.05e-02
BCL2L15	0.092	3.48e-01
RFC2	0.006	9.55e-01
RPF1	0.014	8.9e-01
SNAI2	0.398	2.38e-05
ZSCAN31	0.15	1.26e-01
MRPS21	0.262	6.77e-03
ANKRD34B	-0.364	1.26e-04
EEF1AKMT2	-0.356	1.8e-04
ZNF780A	0.136	1.63e-01
LINC00668	0.304	1.55e-03
MARCHF3	-0.341	3.42e-04
SF3A1	0.249	1.01e-02
ANAPC11	0.661	1.26e-14
CAPG	0.378	6.55e-05
COPS2	-0.447	1.58e-06
TAF1A	0.227	1.93e-02
GSC	0.299	1.86e-03
PLAAT1	0.203	3.65e-02
ANP32C	-0.439	2.57e-06
TMEM159	-0.071	4.71e-01
CHST11	0.474	2.87e-07
ATP2A2	-0.342	3.33e-04
MYL1	-0.445	1.72e-06
ROR1	0.469	3.99e-07
DEFB131A	-0.237	1.44e-02
FBXW7	-0.238	1.38e-02
NFE4	0.188	5.42e-02
NUCB2	-0.305	1.47e-03
MMP11	-0.457	8.67e-07
GTF2E1	-0.314	1.06e-03
TRNT1	-0.554	7.29e-10
ELL2	-0.306	1.44e-03
RPE	-0.414	1.05e-05
ADCY7	-0.4	2.1e-05
TMEM191A	-0.413	1.08e-05
ZHX1	0.513	1.92e-08
WASHC1	-0.489	1.07e-07
LRRIQ1	-0.029	7.65e-01
SND1-IT1	-0.631	4.26e-13
PDE6B	-0.377	6.85e-05
CDC14A	-0.427	4.91e-06
STAB1	-0.031	7.51e-01
CDK5RAP2	-0.423	6.42e-06
RGS1	0.421	7e-06
DHX9	-0.389	3.83e-05
NRF1	0.518	1.26e-08
NTN3	0.487	1.19e-07
KIAA0319L	0.071	4.7e-01
CELF6	-0.384	4.78e-05
KRTAP19-4	0.351	2.2e-04
PLAU	0.373	8.16e-05
TNPO2	-0.389	3.75e-05
LINC00482	-0.479	1.99e-07
MYL12A	0.138	1.57e-01
KCNQ1	-0.005	9.57e-01
SLCO1A2	-0.034	7.28e-01
MYLIP	0.015	8.81e-01
ZBTB7A	0.13	1.85e-01
SYNDIG1L	-0.168	8.55e-02
SLC39A10	-0.389	3.85e-05
CASC15	-0.53	5.18e-09
PNLDC1	0.421	6.94e-06
CNOT7	0.4	2.16e-05
STAU1	0.043	6.64e-01
SKIDA1	0.459	7.3e-07
MAPKAPK2	0.597	1.5e-11
GOT1	-0.071	4.69e-01
ATP10D	0.016	8.7e-01
USP9X	-0.071	4.72e-01
ADAMTS19	-0.47	3.82e-07
DEF8	0.19	5.15e-02
SLC41A1	-0.189	5.27e-02
ZGLP1	0.237	1.46e-02
ZNF704	-0.474	2.87e-07
ACTL9	0.472	3.17e-07
TSPAN10	0.154	1.16e-01
E2F6	0.562	3.55e-10
KATNAL2	0.454	9.93e-07
HSP90AA1	0.234	1.6e-02
OR2T27	-0.423	6.35e-06
DUSP29	-0.087	3.77e-01
SPDYE7P	0.359	1.57e-04
CLMP	-0.398	2.36e-05
LINC00643	-0.449	1.35e-06
LINC00917	0.137	1.61e-01
LOC285097	-0.498	5.59e-08
PRPF38A	-0.001	9.92e-01
METTL7A	-0.037	7.07e-01
SPOCK2	-0.298	1.92e-03
TSKS	0.09	3.61e-01
GOSR2	0.182	6.22e-02
YBEY	0.24	1.32e-02
GFRA2	0.507	2.97e-08
HERC2	0.475	2.72e-07
SNORD28	-0.543	1.87e-09
IDO1	-0.146	1.35e-01
ZMYM3	0.169	8.26e-02
LTBP1	0.279	3.76e-03
GLT1D1	0.504	3.63e-08
CCKAR	-0.424	5.95e-06
RIT1	0.621	1.25e-12
PTPRS	-0.25	9.61e-03
FBXO48	-0.528	6.13e-09
ARHGAP27	0.075	4.42e-01
ASB12	-0.38	5.99e-05
ALDH4A1	-0.248	1.04e-02
TCIM	0.142	1.46e-01
TRPA1	0.153	1.17e-01
PES1	0.286	2.92e-03
BNC2	-0.084	3.91e-01
NMT2	-0.467	4.51e-07
LOC652276	-0.163	9.45e-02
SOHLH1	-0.268	5.56e-03
SEC24D	0.227	1.95e-02
PPP2R3A	-0.585	4.43e-11
MYOT	-0.461	6.4e-07
TCEAL8	0.015	8.82e-01
ZNF251	0.475	2.69e-07
TRPC6	0.27	5.18e-03
ZMPSTE24	-0.082	4.04e-01
CLUHP3	-0.628	6.11e-13
GPR87	-0.474	2.86e-07
SNRPE	-0.526	6.81e-09
GID4	-0.306	1.44e-03
IP6K1	0.609	4.22e-12
TEDC2	0.5	4.86e-08
HIKESHI	0.426	5.31e-06
ARSA	-0.148	1.3e-01
OSBPL2	0.304	1.51e-03
DNAJC10	-0.25	9.67e-03
FGA	0.018	8.54e-01
NOTO	-0.238	1.39e-02
EPC2	-0.11	2.6e-01
DUSP5	0.269	5.38e-03
ZNF304	0.487	1.21e-07
RRP7A	0.219	2.39e-02
RUVBL1	-0.247	1.07e-02
ARHGEF11	-0.18	6.53e-02
GPR199P	0.455	9.49e-07
ARMC8	0.427	5.12e-06
PARM1	-0.324	7.07e-04
PAX8	0.314	1.03e-03
PCGF6	-0.679	1.21e-15
ATCAY	0.299	1.86e-03
KCNH7	0.469	3.92e-07
VEZF1	0.332	4.98e-04
AK5	-0.161	9.86e-02
STAC3	0.493	7.78e-08
CCDC184	-0.187	5.52e-02
CHMP2A	0.366	1.15e-04
LINC01558	-0.488	1.09e-07
RPS24	0.189	5.24e-02
WDR4	0.069	4.82e-01
BHMT	-0.524	8.4e-09
COX19	-0.555	6.42e-10
RPL24	-0.341	3.41e-04
HLA-G	0.417	8.57e-06
MYLK	-0.298	1.89e-03
ZYG11B	-0.585	4.36e-11
SUZ12P1	0.408	1.44e-05
AZIN1	-0.137	1.6e-01
CCR3	0.477	2.28e-07
FBXO4	-0.197	4.28e-02
LCE2D	0.236	1.48e-02
IGLL1	0.496	6.54e-08
THSD7A	-0.283	3.32e-03
PTPN11	-0.02	8.42e-01
OR14A16	0.095	3.35e-01
LOC440300	-0.261	6.94e-03
TGIF1	0.253	8.9e-03
LOC100288069	0.338	3.93e-04
SPATA31D3	-0.392	3.26e-05
RPS6	0.312	1.13e-03
FLYWCH1	-0.467	4.63e-07
TIMM17A	-0.299	1.85e-03
LOXL2	-0.475	2.61e-07
RPL27	0.054	5.83e-01
NMRK2	0.394	3e-05
GPR141	-0.19	5.15e-02
DNM2	0.37	9.36e-05
SH3RF1	-0.31	1.23e-03
RBP1	-0.396	2.68e-05
VPS13D	-0.56	4.16e-10
SLC26A8	-0.324	7.07e-04
PLA2G2C	0.474	2.91e-07
LOC643201	0.14	1.52e-01
LIN37	-0.212	2.92e-02
HECTD3	-0.226	1.96e-02
SLC1A4	0.225	2.03e-02
MDH1	-0.36	1.52e-04
PSD3	0.414	1.02e-05
CRIP1	0.578	9.03e-11
SEMA5A	-0.428	4.73e-06
NKPD1	0.468	4.1e-07
REPS2	0.135	1.67e-01
SLC37A2	0.445	1.75e-06
ABLIM3	0.133	1.75e-01
PRICKLE3	0.094	3.38e-01
SLFN14	-0.526	7.09e-09
APCDD1	-0.165	9.09e-02
PCDHGC3	0.26	7.18e-03
RPS15	0.382	5.43e-05
HIBCH	-0.528	5.84e-09
ABO	0.014	8.88e-01
UBE2Q2L	0.034	7.31e-01
FAM90A27P	-0.504	3.55e-08
NLRP10	0.021	8.3e-01
CHMP4B	-0.021	8.29e-01
OR51B5	0.154	1.16e-01
NFASC	-0.423	6.4e-06
SLC25A25-AS1	-0.676	1.85e-15
NUS1	-0.56	4.21e-10
FILIP1	-0.473	3.14e-07
STARD6	0.16	1.02e-01
ARSK	-0.565	2.86e-10
PPIL6	0.469	3.88e-07
ERMARD	-0.689	3.29e-16
SOCS6	0.563	3.42e-10
ZNF385B	-0.485	1.4e-07
STARD3	0.267	5.67e-03
AHNAK2	0.492	8.37e-08
GAGE1	0.103	2.94e-01
PTPRU	0.448	1.49e-06
SKAP2	0.124	2.06e-01
ADAT1	-0.451	1.23e-06
FMR1NB	-0.353	2.02e-04
IBA57	-0.415	9.94e-06
MEOX1	-0.297	1.96e-03
CIRBP-AS1	-0.366	1.15e-04
VXN	-0.492	8.63e-08
ACTR3	0.169	8.24e-02
RNF168	-0.702	4.86e-17
KRTAP10-5	0.549	1.11e-09
TSNAXIP1	0.36	1.47e-04
SAE1	-0.256	8.07e-03
CCL20	0.488	1.09e-07
PALM3	-0.502	4.05e-08
NUBP2	-0.109	2.65e-01
EREG	0.41	1.29e-05
SGCD	0.446	1.64e-06
LINC00461	-0.442	2.08e-06
LINC02291	-0.515	1.59e-08
HP1BP3	0.378	6.38e-05
ALKBH5	0.102	2.97e-01
NPIPB9	0.348	2.56e-04
GUSBP4	-0.347	2.69e-04
CPA6	0.53	5.03e-09
SULT1A1	0.26	7.08e-03
CBWD2	0.19	5.08e-02
IGSF1	-0.069	4.84e-01
POLR2J	0.212	2.9e-02
CCDC85B	0.577	9.59e-11
ZNF607	-0.531	4.93e-09
PLAG1	-0.137	1.61e-01
PODXL2	-0.426	5.39e-06
CD200R1L	-0.261	6.81e-03
CBX7	-0.278	3.87e-03
P3H2	-0.28	3.61e-03
RASSF6	-0.376	7.26e-05
HMGCR	0.192	4.87e-02
RFX6	-0.508	2.75e-08
SPPL3	0.513	1.83e-08
NUP50	0.479	2.09e-07
YWHAE	0.386	4.46e-05
SPG21	0.007	9.47e-01
SMAGP	0.189	5.23e-02
MT1M	0.161	9.83e-02
FGFR1OP2	0.011	9.1e-01
KCNC2	0.081	4.07e-01
ADARB1	-0.31	1.24e-03
NTPCR	0.261	6.79e-03
SRPK2	0.264	6.27e-03
CEACAM4	-0.276	4.21e-03
YTHDF3	-0.33	5.59e-04
GALT	-0.299	1.83e-03
SPATA48	-0.351	2.24e-04
MAGEL2	-0.52	1.1e-08
SEC23B	0.696	1.15e-16
OR2AG2	0.129	1.87e-01
MLEC	0.244	1.18e-02
KIAA0319	0.401	2.01e-05
HR	-0.008	9.32e-01
TSEN54	-0.354	1.97e-04
RPS6KA5	-0.125	2.02e-01
CLEC12B	0.097	3.25e-01
CYP2B6	0.078	4.3e-01
CCDC34	-0.291	2.48e-03
MVD	0.027	7.83e-01
TSPYL2	0.024	8.04e-01
GET3	0.416	9.38e-06
GRIN1	0.246	1.1e-02
SCN3A	0.617	1.9e-12
NCAPH	0.355	1.88e-04
ZFHX4	0.467	4.52e-07
NRG1	0.353	2.08e-04
SH3RF3	-0.532	4.45e-09
RPL6	-0.548	1.24e-09
WTAP	0.247	1.06e-02
NSFL1C	-0.36	1.47e-04
CBFA2T3	0.542	1.92e-09
STAP2	0.528	5.96e-09
TMEM35B	0.42	7.26e-06
FANCD2	0.34	3.61e-04
EDEM3	-0.487	1.19e-07
KCNIP2	0.384	4.86e-05
NDOR1	-0.034	7.33e-01
ZNF644	-0.216	2.62e-02
TMEM250	-0.229	1.82e-02
VAV3	0.022	8.26e-01
CCDC69	0.241	1.28e-02
GFM1	-0.326	6.59e-04
C1orf198	0.116	2.37e-01
SAR1A	0.18	6.42e-02
RBM14	0.452	1.17e-06
MGLL	0.075	4.48e-01
TRIM34	0.346	2.78e-04
RPS3A	0.482	1.66e-07
ZNF254	0.314	1.03e-03
FAM219B	-0.118	2.29e-01
BPHL	-0.383	5.08e-05
CYP27C1	0.389	3.73e-05
CNNM1	-0.476	2.5e-07
RPAP2	-0.749	2.68e-20
SYT17	0.005	9.63e-01
TRIM29	-0.424	5.88e-06
EIF5	-0.415	9.73e-06
CRTC2	0.324	7.17e-04
SRSF11	0.399	2.24e-05
STMN1	0.259	7.26e-03
FIBP	0.353	2.1e-04
CFH	-0.401	2.01e-05
PPM1M	-0.099	3.13e-01
IQCB1	-0.561	3.97e-10
PMEPA1	-0.419	7.96e-06
TOB2P1	-0.384	4.84e-05
PLEKHG2	-0.321	8.08e-04
ZC3H8	0.522	9.49e-09
KDM8	-0.113	2.49e-01
SUN3	-0.154	1.16e-01
MITF	0.539	2.61e-09
ACTL6B	-0.308	1.33e-03
TMEM14C	0.368	1.04e-04
MICOS10	0.534	3.89e-09
AHCY	0.043	6.58e-01
TMUB2	-0.22	2.33e-02
SIRT4	0.39	3.67e-05
ABL2	-0.45	1.27e-06
RSAD2	-0.052	5.99e-01
XPO4	-0.647	7.1e-14
NME2	0.632	3.86e-13
SALL1	0.435	3.2e-06
TNKS	-0.268	5.55e-03
TLR8	-0.263	6.38e-03
TXNRD2	0.359	1.57e-04
MTFP1	0.154	1.15e-01
MUC6	0.486	1.29e-07
RHEB	0.348	2.62e-04
RPS26	0.063	5.18e-01
FMNL3	-0.532	4.35e-09
LINC01761	-0.555	6.76e-10
KRTAP1-1	-0.478	2.15e-07
MAP2K2	-0.123	2.09e-01
HHIPL1	-0.364	1.27e-04
MSRB2	0.037	7.09e-01
TERF2IP	0	9.97e-01
ADNP	-0.006	9.49e-01
CENPI	-0.498	5.7e-08
MBNL2	-0.178	6.75e-02
ZNF831	-0.146	1.35e-01
SPN	0.32	8.2e-04
RAD54L	0.391	3.37e-05
CRABP1	0.182	6.23e-02
EDNRB	0.549	1.11e-09
DYNLRB1	0.623	1.04e-12
HNRNPA3	-0.081	4.11e-01
ATP1B1	-0.074	4.48e-01
IGBP1	0.573	1.4e-10
ZCCHC13	0.492	8.76e-08
ZNF573	-0.218	2.5e-02
FRMPD2	0.186	5.56e-02
ABT1	-0.009	9.28e-01
PCBP1-AS1	-0.462	6.37e-07
ZNF365	-0.394	2.93e-05
KBTBD6	0.502	4.21e-08
ADCY10P1	-0.788	1.13e-23
FAM210A	0.083	3.97e-01
LOC162137	-0.211	2.99e-02
IFFO1	0.474	2.81e-07
CFP	0.556	6.34e-10
RFC3	0.281	3.47e-03
TRIP11	-0.11	2.63e-01
ARHGAP35	0.39	3.56e-05
MAP3K10	0.232	1.66e-02
ZNF501	0.334	4.66e-04
ZNF418	-0.529	5.77e-09
GGA1	0.186	5.57e-02
ABCG1	0.261	6.89e-03
MEX3C	-0.254	8.51e-03
KAZN	0.019	8.49e-01
ZNF883	-0.295	2.17e-03
C8orf88	-0.247	1.07e-02
OSCP1	0.579	7.61e-11
MSLNL	-0.057	5.59e-01
BMT2	0.45	1.27e-06
DRD2	0.442	2.14e-06
POLH	-0.275	4.3e-03
NACC1	0.078	4.27e-01
KHDRBS2	0.187	5.49e-02
OAS1	0.225	2.05e-02
ABCB5	0.528	5.98e-09
DRG1	-0.017	8.6e-01
MAPKBP1	-0.46	7.03e-07
LSS	0.045	6.47e-01
L3MBTL1	0.347	2.72e-04
WDR54	-0.307	1.37e-03
METTL22	0.059	5.48e-01
CCR2	0.534	3.81e-09
FAM83E	0.489	1.02e-07
PIAS2	0.04	6.82e-01
CCER2	-0.573	1.42e-10
PCYT1A	0.048	6.27e-01
COLCA2	-0.259	7.42e-03
BAZ1A	-0.523	8.57e-09
ECM1	0.305	1.46e-03
AKIRIN1	-0.023	8.19e-01
FIS1	0.546	1.42e-09
PAMR1	-0.253	8.84e-03
TACR3	-0.123	2.08e-01
PAN2	-0.562	3.69e-10
GRIK1-AS1	-0.017	8.64e-01
CCDC114	-0.416	9.25e-06
CRTAC1	0.249	9.94e-03
DAOA	0.153	1.16e-01
SPEF2	0.367	1.09e-04
GASK1A	0.51	2.35e-08
KLRG1	-0.071	4.7e-01
HAVCR1P1	-0.459	7.31e-07
SLC43A3	0.447	1.6e-06
CHD4	-0.426	5.41e-06
MRPS18C	-0.043	6.6e-01
DSCAM	0.138	1.58e-01
DAG1	0.397	2.5e-05
WNT10A	0.507	3.02e-08
SFXN4	-0.21	3.06e-02
TRAPPC13	0.329	5.64e-04
FAM53A	0.508	2.8e-08
SRSF10	0.166	8.97e-02
GTF3A	-0.206	3.4e-02
TP53TG1	0.407	1.53e-05
APH1A	0.179	6.59e-02
OTOGL	-0.451	1.23e-06
IL1A	0.123	2.08e-01
MRPL54	0.558	5.25e-10
RGCC	-0.26	7.17e-03
SLC44A3	0.519	1.24e-08
SYT13	-0.158	1.05e-01
SCAND2P	0.414	1.04e-05
CHKA	-0.254	8.68e-03
IQSEC2	-0.363	1.33e-04
SLC13A3	-0.094	3.4e-01
RYK	-0.65	4.51e-14
RPL7	0.371	9.09e-05
KRT40	-0.486	1.32e-07
ZNF876P	-0.478	2.2e-07
GALNT5	-0.507	3.02e-08
PTPRN	0.352	2.18e-04
GPR161	0.41	1.29e-05
PURPL	-0.435	3.2e-06
DLEU2L	0.056	5.67e-01
WWC1	0.519	1.2e-08
MAGEC3	0.035	7.19e-01
UBXN6	0.318	9.03e-04
LINC00239	-0.228	1.88e-02
CLGN	-0.226	2e-02
MRE11	-0.514	1.8e-08
SLC46A3	-0.629	5.17e-13
SPTSSB	0.473	3.06e-07
ACTC1	0.28	3.6e-03
CDH23	-0.367	1.09e-04
DTX3	-0.298	1.95e-03
SAAL1	-0.27	5.16e-03
YJEFN3	0.214	2.74e-02
ATP9B	0.551	9.15e-10
ELFN2	0.284	3.18e-03
NUF2	0.195	4.49e-02
H2BC11	0.347	2.64e-04
ST6GALNAC2	0.569	1.99e-10
LAMB1	-0.373	8.19e-05
TAFA4	-0.484	1.43e-07
TNFSF11	0.395	2.78e-05
NRXN3	-0.381	5.66e-05
DEPDC5	-0.3	1.78e-03
ZBTB25	-0.509	2.57e-08
CCNDBP1	-0.193	4.74e-02
HACD3	0.389	3.74e-05
LIMD1-AS1	0.494	7.38e-08
NPB	0.547	1.29e-09
PEX19	0.189	5.22e-02
PIGF	0.379	6.31e-05
MEGF9	0.026	7.95e-01
BRPF3	0.152	1.2e-01
KRTCAP2	-0.098	3.18e-01
BABAM2	0.212	2.89e-02
SLC5A10	0.259	7.36e-03
HMOX2	0.42	7.57e-06
SEZ6	0.146	1.36e-01
CAMK2D	0.355	1.85e-04
SAMD1	0.181	6.39e-02
WBP1L	-0.089	3.65e-01
ZC3H18	0.565	2.85e-10
CAV2	-0.224	2.07e-02
NRARP	0.035	7.25e-01
ARHGAP25	0.587	3.73e-11
SP140L	-0.546	1.41e-09
CTBP2	0.047	6.29e-01
ARAF	-0.086	3.84e-01
ATP11B	-0.673	2.58e-15
DAGLB	0.298	1.93e-03
DEAF1	-0.03	7.61e-01
OSGEPL1	-0.582	5.87e-11
AP3S1	0.136	1.66e-01
SLC1A1	0.44	2.33e-06
JAG2	0.414	1.05e-05
NOTCH3	-0.328	5.91e-04
GNB2	0.378	6.34e-05
LINC00710	-0.414	1.02e-05
DDX25	0.434	3.29e-06
CRKL	-0.144	1.41e-01
EIF4E	-0.092	3.5e-01
LCP2	-0.078	4.25e-01
GABBR1	-0.684	6.42e-16
CREB5	0.097	3.24e-01
MEX3B	-0.023	8.18e-01
DPM1	-0.247	1.06e-02
ACOT9	0.283	3.31e-03
XPNPEP3	0.015	8.81e-01
IFTAP	-0.482	1.68e-07
TMCC2	0.475	2.73e-07
POLR2K	-0.018	8.55e-01
SLC2A1	0.126	1.98e-01
DENND6B	0.117	2.33e-01
PPP1R10	0.297	1.98e-03
OR51G1	-0.37	9.46e-05
SPP2	0.094	3.36e-01
HLA-DOA	-0.341	3.52e-04
CD40LG	-0.232	1.69e-02
SIMC1	-0.371	9.1e-05
ZCRB1	0.039	6.91e-01
WFDC12	0.529	5.63e-09
NEFL	-0.154	1.16e-01
RPL7A	-0.215	2.72e-02
ROCK2	-0.203	3.72e-02
PSMA8	-0.218	2.46e-02
PHLDA3	0.161	9.96e-02
KLF10	-0.024	8.07e-01
CACNA1F	-0.363	1.29e-04
MDK	-0.111	2.58e-01
ARL8A	0.409	1.38e-05
HCN2	-0.364	1.27e-04
ANKRD16	-0.203	3.72e-02
SAMD3	-0.631	4.3e-13
SLC6A15	-0.474	2.86e-07
CARD19	-0.081	4.07e-01
B3GALT1	-0.274	4.45e-03
RARA	0.36	1.53e-04
ATP5MF	0.626	6.99e-13
CTXN3	0.488	1.11e-07
CYP4B1	0.436	3.08e-06
CD79A	0.061	5.32e-01
MTMR14	0.484	1.5e-07
IGF2BP3	-0.352	2.16e-04
RP2	-0.227	1.92e-02
TNFRSF8	0.307	1.38e-03
PRPF6	0.053	5.88e-01
OTP	0.464	5.35e-07
PSMG1	-0.025	7.96e-01
FZD6	0.494	7.25e-08
SVIL	0.146	1.35e-01
PMP22	-0.336	4.3e-04
HEPACAM	-0.173	7.64e-02
ELP4	-0.215	2.72e-02
PPARA	-0.483	1.61e-07
CASP6	0.076	4.37e-01
KCNK13	0.352	2.16e-04
GH2	0.463	5.78e-07
SCUBE3	-0.412	1.12e-05
RFC5	0.412	1.17e-05
ADRA2A	0.158	1.07e-01
TFAP2D	-0.347	2.74e-04
RAD21L1	0.455	9.41e-07
RPL31	0.45	1.31e-06
POLR2C	0.253	8.95e-03
LAMTOR3	-0.11	2.61e-01
FAM41C	0.484	1.43e-07
TXNDC17	0.57	1.87e-10
KIF1B	0.075	4.43e-01
NPSR1-AS1	0.449	1.36e-06
DUSP23	0.484	1.51e-07
APAF1	0.228	1.86e-02
FAM71F1	-0.447	1.56e-06
PBRM1	-0.474	2.85e-07
KRTAP4-5	0.404	1.73e-05
PLXNB2	0.546	1.43e-09
HBS1L	-0.553	7.81e-10
WDR89	-0.409	1.33e-05
USP39	-0.158	1.05e-01
NDUFAF4	-0.637	2.21e-13
CRELD1	-0.006	9.48e-01
STX3	0.288	2.74e-03
RPSAP52	0.33	5.43e-04
ANAPC1	-0.328	6.07e-04
SEC61A1	0.055	5.77e-01
MFAP2	0.459	7.62e-07
AR	-0.218	2.45e-02
FPGS	-0.114	2.45e-01
LOC100506358	-0.478	2.18e-07
AZIN2	-0.294	2.24e-03
CCL26	-0.327	6.12e-04
MATR3	0.371	8.95e-05
TJP3	-0.363	1.33e-04
FAR2P1	-0.524	8.26e-09
PRG3	0.087	3.73e-01
SGCG	-0.142	1.46e-01
MAGEH1	0.557	5.6e-10
GABRA2	-0.368	1.04e-04
GALK2	-0.614	2.65e-12
LGALS3BP	0.432	3.72e-06
USP6NL	-0.454	1e-06
EXOSC5	0.314	1.06e-03
CDAN1	-0.323	7.39e-04
PRMT1	0.342	3.36e-04
LAMP2	-0.067	4.92e-01
SNX29	-0.106	2.82e-01
BTF3	-0.377	6.8e-05
BAG3	-0.291	2.5e-03
MRAP	-0.547	1.28e-09
KCNJ15	0.517	1.39e-08
RPL13AP3	-0.022	8.25e-01
CNGA2	-0.459	7.54e-07
PCDHAC2	0.174	7.44e-02
RUFY1	0.079	4.23e-01
CSMD3	0.076	4.4e-01
STK19	-0.183	5.99e-02
TRMT13	-0.698	9.4e-17
HOXD9	0.17	8.16e-02
BCL11A	-0.345	2.89e-04
ATP6V1C1	-0.374	7.83e-05
OLA1	0.49	9.86e-08
PCDH1	0.248	1.04e-02
RAET1G	0.483	1.6e-07
DNAJC3	0.054	5.82e-01
GARRE1	-0.747	4.06e-20
PWWP2B	0.528	6.18e-09
PRPF40A	-0.258	7.59e-03
FAM167B	-0.261	6.91e-03
SNAP29	0.162	9.8e-02
SCAF4	-0.09	3.59e-01
ACSS3	0.412	1.13e-05
PPP1R14B	-0.221	2.3e-02
DELEC1	0.535	3.49e-09
SLC25A26	-0.264	6.22e-03
MSN	-0.292	2.43e-03
FKBP10	0.437	2.75e-06
ISG20	-0.153	1.17e-01
AK8	0.476	2.54e-07
GNAQ	-0.509	2.57e-08
ST7L	-0.388	3.97e-05
HNF1A	0.078	4.28e-01
PPP1R15A	0.022	8.26e-01
ZBTB24	-0.473	3.04e-07
BACH2	-0.215	2.66e-02
APC2	-0.609	4.24e-12
MTMR2	-0.502	4.1e-08
SEPTIN3	0.502	4.27e-08
ITFG2-AS1	0.071	4.72e-01
IL4I1	0.159	1.03e-01
C1orf216	-0.014	8.9e-01
CLP1	0.131	1.81e-01
MROH5	-0.413	1.09e-05
GPR152	-0.342	3.4e-04
MEP1A	-0.268	5.4e-03
RSPH9	-0.151	1.23e-01
HILPDA	0.064	5.16e-01
SLC34A1	0.53	5.15e-09
TBC1D28	-0.522	9.55e-09
KASH5	0.531	4.78e-09
PLIN3	0.693	1.85e-16
FCGR2B	0.559	4.85e-10
P2RY6	0.55	1e-09
UBXN11	0.296	2.09e-03
POLE4	0.294	2.19e-03
KRTAP2-3	-0.475	2.74e-07
RNF44	0.262	6.61e-03
PRTG	0.315	1.02e-03
MYH11	0.234	1.58e-02
PDE6C	0.007	9.42e-01
HTR2C	-0.437	2.89e-06
TRIM51EP	0.46	7.04e-07
SRRM1	0.022	8.23e-01
ZNF705B	-0.431	4.04e-06
UCHL3	-0.398	2.41e-05
CDH7	0.223	2.15e-02
MMRN1	-0.437	2.82e-06
SFMBT2	-0.156	1.1e-01
ARR3	0.55	1.04e-09
TCF20	-0.125	2e-01
SSX6P	0.411	1.19e-05
ZNF582	0.33	5.52e-04
SYF2	-0.499	5.23e-08
MKRN2OS	0.339	3.79e-04
ZNF529	-0.614	2.56e-12
IFNA5	0.479	2.03e-07
ACAA2	0.481	1.85e-07
LINC01512	0.45	1.29e-06
IGSF9B	-0.553	8.23e-10
HCRTR1	0.237	1.44e-02
MTBP	0.166	8.97e-02
CREBL2	0.435	3.16e-06
LINC00999	-0.503	3.82e-08
PEX5	0.254	8.69e-03
MCFD2	0.528	5.87e-09
TDRD6	-0.123	2.11e-01
LDAH	-0.594	1.92e-11
POPDC2	-0.396	2.67e-05
H2BW1	0.1	3.07e-01
ZNF503-AS2	-0.422	6.55e-06
PDE12	0.024	8.1e-01
ITGA8	0.187	5.46e-02
LEFTY1	-0.07	4.75e-01
WASF2	0.098	3.17e-01
CDH24	0.394	2.91e-05
PDXDC1	-0.432	3.75e-06
LRPAP1	0.555	6.62e-10
ATR	-0.176	7.14e-02
NGRN	-0.252	9.25e-03
PPP4R4	0.328	5.97e-04
NPY2R	-0.413	1.09e-05
CYTH4	-0.391	3.35e-05
TRRAP	0.223	2.15e-02
GRIA2	0.502	4.09e-08
XAGE2	0.144	1.41e-01
CDPF1	-0.358	1.63e-04
CELF4	-0.427	4.97e-06
POLR2M	-0.125	2e-01
OMP	0.054	5.84e-01
SGK2	-0.534	3.75e-09
CPSF4	-0.338	3.9e-04
ARID1B	-0.681	9.32e-16
HSPA1B	0.473	3.06e-07
RPL3	0.43	4.11e-06
ABHD17B	0.28	3.66e-03
BTNL3	0.304	1.55e-03
MCOLN2	-0.413	1.08e-05
LY6H	0.63	4.71e-13
FAM170A	0.144	1.42e-01
C3orf70	-0.379	6.31e-05
RPN1	-0.133	1.73e-01
USP50	0.32	8.11e-04
ARRDC4	-0.465	5.08e-07
ERC1	0.644	9.03e-14
WLS	0.18	6.55e-02
CRAMP1	-0.482	1.7e-07
BMP5	0.497	6.07e-08
VWA1	0.459	7.51e-07
ATP5MC2	0.501	4.61e-08
CRLF3	-0.554	7.29e-10
LIG3	-0.345	2.95e-04
C15orf40	-0.422	6.6e-06
GPAT2	0.512	1.97e-08
C1orf43	0.619	1.49e-12
GABRB3	0.064	5.14e-01
PATZ1	0.489	1.04e-07
LIMK2	0.063	5.23e-01
NBEAL2	-0.087	3.76e-01
CAMK2N2	0.407	1.49e-05
LACTB2	-0.453	1.05e-06
WWOX	0.24	1.32e-02
TSHR	-0.211	3.02e-02
CDCA2	0.143	1.45e-01
SUGT1P1	-0.381	5.46e-05
MUC12	0.468	4.18e-07
TCP1	0.478	2.13e-07
DYRK1A	0.388	3.9e-05
GOLGA8T	-0.592	2.33e-11
SCART1	-0.459	7.69e-07
OR8H2	-0.458	7.85e-07
RAB31	-0.351	2.29e-04
SYN1	0.188	5.34e-02
GTPBP8	-0.108	2.71e-01
KLHL33	0.232	1.65e-02
AADACL3	-0.367	1.09e-04
POU5F1P4	-0.434	3.39e-06
GABBR2	0.578	8.8e-11
STX1B	0.474	2.84e-07
RDH13	-0.414	1.04e-05
ENPP5	-0.058	5.52e-01
ATP6V1C2	-0.293	2.29e-03
SLC7A3	-0.519	1.19e-08
PPP2R2B	0.222	2.22e-02
ATP2B3	0.227	1.94e-02
ASPSCR1	-0.21	3.07e-02
MIR17HG	-0.135	1.66e-01
SRSF6	-0.309	1.27e-03
TPM3	0.326	6.49e-04
HIPK1	0.35	2.37e-04
SUCLA2	-0.351	2.29e-04
PAQR4	0.002	9.85e-01
LBH	0.407	1.52e-05
PSPC1	0.174	7.48e-02
FAM90A25P	0.477	2.33e-07
CSRP2	0.141	1.5e-01
WFDC1	0.034	7.26e-01
TTC17	-0.075	4.44e-01
EAPP	0.533	4.06e-09
CAB39L	-0.489	1.08e-07
P2RX2	-0.028	7.79e-01
DDB2	0.456	8.97e-07
RPL18A	-0.39	3.52e-05
CLCN3	0.088	3.71e-01
LINC00622	-0.5	4.77e-08
DESI2	0.06	5.39e-01
INTS4	-0.119	2.25e-01
PFKFB3	-0.205	3.5e-02
ZC3H6	0.316	9.58e-04
AMPD3	-0.056	5.71e-01
ALG11	-0.588	3.38e-11
RIN1	0.187	5.48e-02
RHBDL1	-0.212	2.88e-02
ZBTB8OS	-0.432	3.82e-06
NEK6	-0.203	3.66e-02
RNH1	0.187	5.49e-02
CHRM4	0.491	9.07e-08
ELK4	-0.402	1.96e-05
ACADL	0.389	3.81e-05
SNORA7B	-0.329	5.65e-04
TRIM15	-0.103	2.91e-01
PTPRE	-0.023	8.12e-01
SHISA7	0.511	2.17e-08
FAM185A	-0.352	2.15e-04
UNC119B	0.216	2.62e-02
TOE1	-0.182	6.18e-02
CCIN	-0.177	6.97e-02
PRR22	0.003	9.76e-01
ADAMTS12	0.077	4.34e-01
GTDC1	-0.142	1.47e-01
GAD1	-0.209	3.17e-02
OR11G2	-0.042	6.68e-01
BMS1P4	-0.525	7.39e-09
PER3	-0.508	2.78e-08
AMH	0.156	1.11e-01
WBP11P1	0.366	1.13e-04
RPS6KC1	0.406	1.57e-05
COP1	0.379	6.17e-05
TREH	0.145	1.37e-01
LINC00905	0.405	1.67e-05
CALHM3	-0.502	4.32e-08
MRPL30	0.334	4.63e-04
KLHL12	-0.307	1.38e-03
WBP11	0.425	5.54e-06
AOC3	-0.119	2.26e-01
SMIM10L2B	-0.195	4.53e-02
WFDC10B	-0.27	5.17e-03
PHGR1	-0.431	3.9e-06
NFATC2	-0.418	8.42e-06
ATF3	0.413	1.09e-05
CD99P1	0.461	6.58e-07
SH3RF2	0.274	4.44e-03
GON4L	0.352	2.11e-04
TMF1	-0.25	9.71e-03
USP31	0.033	7.4e-01
SLC66A1L	0.511	2.16e-08
SIAH1	-0.001	9.88e-01
NDUFB8	-0.459	7.59e-07
TRIP4	-0.55	1.01e-09
NR4A1	0.486	1.32e-07
ZBTB41	-0.137	1.62e-01
CLDN14	0.464	5.53e-07
CSF2RA	0.407	1.48e-05
CLCF1	-0.285	3.05e-03
TRIM16	0.488	1.15e-07
GLYCAM1	0.365	1.19e-04
SPAM1	-0.371	8.98e-05
PGM3	0.503	4.02e-08
SHMT2	-0.031	7.51e-01
HLA-DQB1	0.059	5.45e-01
ZNF224	-0.699	7.86e-17
TLE6	0.517	1.38e-08
TCAF1	0.09	3.61e-01
RPL29	0.198	4.17e-02
JRK	-0.532	4.46e-09
XKR4	-0.076	4.36e-01
KLHDC7B	0.153	1.18e-01
PKP4	-0.36	1.49e-04
ZNF334	0.02	8.36e-01
SPTBN1	0.217	2.52e-02
SRM	0.156	1.09e-01
SEPTIN6	-0.496	6.49e-08
LOC645188	0.411	1.23e-05
HNRNPA1	0.15	1.25e-01
HSPD1	0.401	2.09e-05
ELP5	0.146	1.35e-01
CHRND	0.202	3.79e-02
CXorf65	-0.274	4.44e-03
PGAM1	0.354	1.94e-04
AJUBA	0.431	3.93e-06
GRIK2	0.054	5.8e-01
LSM12	0.513	1.84e-08
ARL4A	-0.418	8.32e-06
TASOR	-0.668	5.18e-15
ZNF847P	0.52	1.14e-08
LINC02245	0.459	7.62e-07
MAGED2	0.63	4.69e-13
THAP6	-0.601	9.95e-12
RFNG	-0.2	3.98e-02
ATP11C	0.142	1.47e-01
NUP43	-0.108	2.69e-01
ACSM1	-0.456	8.75e-07
FLOT1	0.586	4.04e-11
ZNF678	0.414	1.02e-05
GRAMD2A	0.521	1.06e-08
DGKA	0.16	1.01e-01
ARF1	0.641	1.41e-13
SPINK8	-0.525	7.47e-09
TAC4	0.387	4.27e-05
ZBTB45	0.41	1.31e-05
RBM34	0.109	2.64e-01
TPST2	-0.01	9.21e-01
PFDN6	0.064	5.12e-01
SH3GL2	-0.08	4.18e-01
ARRDC1	-0.426	5.44e-06
KIAA0754	-0.451	1.21e-06
B4GALT4	-0.06	5.44e-01
MYMK	0.359	1.55e-04
TTTY18	0.489	1.01e-07
LEPROT	0.367	1.11e-04
DIAPH1	0.34	3.7e-04
FSTL4	0.13	1.83e-01
MAFA	-0.168	8.61e-02
GSTTP2	-0.603	8.03e-12
CD151	0.397	2.47e-05
C2orf42	0.428	4.8e-06
C1orf53	0.338	3.9e-04
FLVCR1	-0.046	6.39e-01
DDIT4	0.232	1.66e-02
FSHR	-0.419	7.92e-06
C20orf85	-0.02	8.37e-01
TBC1D7	0.539	2.49e-09
LZIC	-0.187	5.47e-02
LILRA3	0.199	4.09e-02
ZMYM2	0.294	2.22e-03
TRPM8	0.122	2.12e-01
BANK1	-0.309	1.27e-03
LINC00265	-0.618	1.73e-12
PPP4R3B	0.104	2.87e-01
DET1	-0.167	8.68e-02
TRPC2	0.511	2.11e-08
VCL	0.213	2.8e-02
IL21R	-0.012	9.06e-01
IRAK3	-0.452	1.17e-06
G6PC2	-0.144	1.42e-01
ZBTB8A	-0.535	3.53e-09
TFDP1	-0.279	3.83e-03
FOLR1	-0.329	5.74e-04
NATD1	-0.376	7.18e-05
OLMALINC	-0.408	1.4e-05
VIL1	-0.177	6.88e-02
NIBAN2	0.528	6.19e-09
KDM4C	-0.448	1.44e-06
CENPJ	0.19	5.08e-02
NR3C2	-0.502	4.32e-08
TESMIN	-0.029	7.7e-01
WNT5B	-0.217	2.52e-02
HIGD1A	-0.01	9.16e-01
RAPGEF4	0.568	2.09e-10
CTF1	0.144	1.42e-01
PREX2	0.427	5.1e-06
PRRG4	0.374	7.69e-05
TNFRSF6B	0.061	5.33e-01
ANKRD12	-0.455	9.76e-07
OR52A5	0.253	8.84e-03
CNTN1	-0.116	2.36e-01
CSF2	0.454	9.98e-07
ME2	0.101	3.01e-01
APEX1	-0.352	2.2e-04
MEF2A	-0.591	2.57e-11
PI15	0.512	2.1e-08
CYLC2	0.126	1.99e-01
TRIM49B	-0.408	1.41e-05
RPL10	0.512	1.96e-08
SGSM1	-0.274	4.5e-03
CAMTA1	-0.537	3e-09
SLIRP	0.096	3.25e-01
KDM4E	-0.499	5.25e-08
UGGT1	-0.343	3.23e-04
ESRRG	-0.457	8.69e-07
METTL6	-0.096	3.3e-01
DLK2	-0.347	2.71e-04
SCRN2	-0.449	1.38e-06
SNRPN	-0.011	9.09e-01
ZNF326	-0.201	3.92e-02
KLF7	0.489	1.06e-07
BTK	0.636	2.46e-13
LARGE1	-0.028	7.78e-01
AGPAT5	0.418	8.37e-06
WDR92	-0.292	2.41e-03
HTR3A	-0.394	2.9e-05
GUCA1A	0.27	5.12e-03
SLC25A43	-0.082	4.01e-01
TCP11	0.182	6.21e-02
MATN4	-0.509	2.6e-08
RCN2	0.337	4.04e-04
SGPP2	0.14	1.51e-01
AKAIN1	-0.467	4.4e-07
MANEAL	-0.379	6.07e-05
SLC22A12	0.342	3.33e-04
PRKCZ	0.53	4.95e-09
RPL26L1	0.262	6.62e-03
TBC1D13	-0.251	9.35e-03
ZNF862	0.473	3.12e-07
PTK7	0.55	1.03e-09
SP3	0.179	6.66e-02
ORMDL3	-0.033	7.38e-01
C5orf34	-0.65	4.81e-14
WNT11	-0.356	1.81e-04
LINC00965	-0.625	8.12e-13
ZNF248	0.513	1.86e-08
RANGAP1	0.239	1.37e-02
PAH	0.517	1.42e-08
DCTN2	0.309	1.25e-03
PARP6	0.126	1.99e-01
IFNL2	-0.203	3.67e-02
RABL3	-0.518	1.29e-08
VPS33A	0.257	7.88e-03
CCDC59	-0.656	2.26e-14
ANXA7	0.468	4.34e-07
CNNM3	0.409	1.34e-05
PDSS2	-0.036	7.12e-01
DNAJA3	-0.159	1.03e-01
ZNF358	0.077	4.32e-01
MX1	-0.24	1.33e-02
LGR6	0.276	4.14e-03
AARS1	0.104	2.89e-01
ZNF680	0.545	1.56e-09
GFRA4	0.182	6.12e-02
ZRANB2	-0.357	1.69e-04
ASPHD1	0.477	2.28e-07
SPDYE8	-0.357	1.72e-04
FDPSP2	0.533	4.17e-09
PRR13	0.589	3.17e-11
HGSNAT	0.074	4.53e-01
LRPPRC	-0.656	2.23e-14
COX7A1	0.223	2.15e-02
AP2S1	0.543	1.88e-09
PTP4A3	0.058	5.52e-01
SOD1	0.469	3.86e-07
FCER2	-0.1	3.1e-01
PRDM6	-0.36	1.5e-04
FAM241B	-0.356	1.82e-04
RNF222	-0.325	6.75e-04
HTN1	0.423	6.22e-06
PLPPR4	0.272	4.76e-03
CLDN18	0.183	6.1e-02
MED23	-0.724	1.67e-18
GDNF	0.549	1.09e-09
KRTAP3-2	-0.391	3.34e-05
AKR1C1	-0.339	3.75e-04
C3	0.283	3.24e-03
CXCR1	-0.042	6.72e-01
GALNT10	0.37	9.52e-05
MAP7D3	0.516	1.48e-08
C1GALT1	-0.19	5.1e-02
PNPLA7	-0.445	1.8e-06
PPP2R3C	-0.156	1.11e-01
SQSTM1	0.225	2.04e-02
TFPI	-0.44	2.34e-06
MAGEB18	-0.074	4.54e-01
PUS1	0.004	9.64e-01
ZNF492	-0.518	1.31e-08
ANKRD20A1	-0.536	3.21e-09
APC	0.392	3.25e-05
ADAM2	0.143	1.44e-01
AMBRA1	0.523	8.99e-09
USPL1	-0.329	5.73e-04
PKN1	0.523	8.64e-09
SEC24B	-0.534	3.66e-09
GPBP1L1	0.38	5.89e-05
COL4A3	-0.478	2.21e-07
OTOP3	-0.362	1.34e-04
OR5K2	-0.013	8.94e-01
ACSM3	0.375	7.3e-05
LPAR2	0.287	2.87e-03
EVI2A	0.089	3.63e-01
ZNF208	0.524	7.94e-09
CCDC7	-0.166	8.96e-02
CA2	0.083	3.96e-01
GPSM3	0.603	8.01e-12
SMIM5	0.239	1.34e-02
MADCAM1	-0.501	4.4e-08
WFIKKN2	-0.064	5.14e-01
PLEKHA1	-0.304	1.54e-03
CD53	0.638	1.84e-13
NBPF11	-0.279	3.81e-03
GPR160	-0.27	5.19e-03
TXNDC15	-0.123	2.1e-01
IQCK	-0.542	1.98e-09
EXOC5	-0.061	5.32e-01
CPPED1	0.033	7.37e-01
UBE2MP1	0.518	1.32e-08
LINC01554	-0.452	1.14e-06
TSLP	0.411	1.22e-05
KLHL34	-0.071	4.7e-01
ZNF555	0.305	1.46e-03
WDR11	-0.612	3.21e-12
ERCC4	-0.246	1.09e-02
ANKRD13D	-0.055	5.73e-01
SFXN3	0.384	4.72e-05
MIA2	-0.275	4.28e-03
LMO1	0.311	1.16e-03
LCP1	0.417	8.52e-06
UBE2I	0.538	2.82e-09
C1QTNF7	-0.374	7.96e-05
LPAL2	-0.577	9.23e-11
C1QTNF12	-0.38	5.86e-05
EPS8L1	0.412	1.17e-05
ZNF687	0.485	1.35e-07
CCT7	0.629	4.99e-13
GRHL3	-0.506	3.25e-08
COLEC10	0.401	2.08e-05
PSD2	-0.251	9.46e-03
PRMT3	-0.593	2.09e-11
CD82	-0.092	3.49e-01
STOML2	0.05	6.1e-01
ZNF493	-0.394	2.96e-05
HIF3A	0.419	7.84e-06
SNTN	-0.308	1.33e-03
FNDC4	-0.27	5.19e-03
TMEM129	0.236	1.47e-02
SREBF1	-0.213	2.87e-02
LRRC4C	0.31	1.23e-03
SDC4	0.42	7.37e-06
TXNDC11	-0.063	5.2e-01
DEUP1	0.312	1.12e-03
ARMH1	-0.003	9.73e-01
LFNG	0.32	8.2e-04
LINC01124	-0.086	3.79e-01
SON	-0.556	5.92e-10
CITED2	0.476	2.53e-07
UBE2B	-0.144	1.41e-01
SPTB	0.048	6.26e-01
TTLL12	0.395	2.77e-05
RASGEF1C	-0.392	3.17e-05
DSC2	0.22	2.33e-02
LOC643406	0.122	2.12e-01
MAMLD1	0.337	4.13e-04
ADCK2	-0.191	4.96e-02
CLEC12A	-0.157	1.08e-01
NOMO3	0.339	3.79e-04
SRP54	-0.522	9.51e-09
ZBTB18	-0.156	1.09e-01
DDX31	-0.431	4.09e-06
ZNF174	0.044	6.56e-01
ZNF337	-0.726	1.39e-18
MATN3	0.489	1.06e-07
STAG3L2	0.419	7.66e-06
PROCA1	0.506	3.21e-08
PLEKHA8	0.507	2.97e-08
SPIN2B	-0.441	2.21e-06
MCM7	0.278	3.91e-03
ITIH5	0.278	3.96e-03
MRPL22	0.558	4.98e-10
KATNAL1	-0.401	2.01e-05
EPHA10	-0.387	4.22e-05
ZNF702P	-0.36	1.49e-04
PCDH11X	-0.471	3.41e-07
LOC440896	-0.371	9.2e-05
SOX6	-0.499	5.1e-08
OTOF	0.078	4.29e-01
SLC2A10	0.142	1.46e-01
RPH3A	-0.08	4.15e-01
SERHL	-0.528	6.23e-09
CCDC62	-0.12	2.2e-01
FBXL15	-0.25	9.88e-03
TRAF3IP2	-0.129	1.88e-01
GEMIN5	-0.454	9.98e-07
CFAP221	-0.527	6.62e-09
CDC20	-0.023	8.14e-01
CAMK2B	0.516	1.45e-08
TIMP4	0.352	2.18e-04
LARP6	-0.527	6.72e-09
SURF1	0.473	3.04e-07
TEX33	0.342	3.39e-04
RGL4	-0.306	1.4e-03
MED12L	-0.258	7.59e-03
LOC648987	0.478	2.15e-07
NECAB2	0.489	1.01e-07
LIN7B	-0.342	3.4e-04
SORBS1	0.299	1.84e-03
H2AC13	0.116	2.37e-01
PKP1	0.267	5.7e-03
UBR2	-0.311	1.17e-03
ZNF541	-0.372	8.43e-05
MXI1	-0.444	1.85e-06
NSD2	0.484	1.46e-07
COX5B	0.213	2.85e-02
FAM153A	-0.483	1.52e-07
SLC24A3	0.421	6.82e-06
RIC8B	0.324	7.15e-04
CLYBL	-0.059	5.5e-01
B4GALT7	-0.313	1.09e-03
HNF1B	-0.269	5.28e-03
FTCD	-0.223	2.17e-02
S100PBP	-0.294	2.19e-03
DPP6	-0.304	1.54e-03
BBS5	0.188	5.36e-02
RNF123	0.127	1.93e-01
DNAJC7	0.441	2.24e-06
STAT3	-0.079	4.24e-01
ELMO1	0.305	1.49e-03
BANP	-0.184	5.93e-02
MAOA	0.484	1.52e-07
DMXL1	0.549	1.09e-09
MTUS1	-0.537	2.96e-09
LINC00619	-0.421	7.06e-06
MRPS10	0.115	2.39e-01
CFAP77	0.179	6.62e-02
FLAD1	0.344	3.08e-04
SNORD54	0.498	5.64e-08
HEPH	0.463	5.89e-07
C5orf60	0.486	1.3e-07
CDHR1	0.375	7.51e-05
LHFPL3	-0.361	1.41e-04
DNAJB5	0.495	7.01e-08
SLC13A4	-0.358	1.67e-04
CYCS	0.116	2.35e-01
ZNF442	-0.279	3.81e-03
SIX2	0.413	1.06e-05
EPB41	0.346	2.74e-04
CCDC163	-0.17	8.14e-02
CLNK	0.294	2.24e-03
LINC02398	0.019	8.49e-01
RPL32	-0.271	4.91e-03
FAM180A	0.447	1.6e-06
CCDC148	-0.215	2.7e-02
SMYD5	0.002	9.85e-01
ZNF286A	-0.544	1.61e-09
TGFBI	0.168	8.47e-02
MMP13	0.193	4.8e-02
UMODL1-AS1	-0.464	5.34e-07
OR1S2	-0.515	1.63e-08
ARHGAP9	0.209	3.17e-02
TFF2	0.29	2.55e-03
OR2L1P	-0.335	4.41e-04
PTPN20	-0.516	1.45e-08
NELFCD	0.189	5.27e-02
CNNM2	-0.182	6.15e-02
PDLIM4	-0.415	9.92e-06
MAGI3	-0.504	3.58e-08
CROCCP3	0.509	2.46e-08
CFAP73	-0.494	7.22e-08
WNT8A	-0.428	4.73e-06
ARSF	0.23	1.75e-02
AGL	-0.077	4.31e-01
RBM46	0.511	2.17e-08
ELF1	0.029	7.7e-01
CANT1	0.017	8.6e-01
STOX1	0.343	3.13e-04
ARHGEF18	-0.225	2.02e-02
APOB	-0.473	3.09e-07
PXMP4	0.01	9.23e-01
CENPB	0.049	6.15e-01
RAB1B	0.441	2.29e-06
ZNF485	-0.141	1.48e-01
CACNA1E	-0.111	2.57e-01
[truncated: 17,223 more rows]
